# Supplementary material for: Genomic Variability and Post-translational Protein Processing Enhance the Immune Evasion of Mycoplasma hyopneumoniae and Its Interaction With the Porcine Immune System
Source: Front Immunol. 2020 Oct 7;11:510943. doi: 10.3389/fimmu.2020.510943 (PMC7575705; doi:10.3389/fimmu.2020.510943)
Supplement: Supplementary file 1 [file Table_1.XLSX]

## Sheet: Sheet1
Supplementary Table 1 The genomic GC content of different species
Mycoplasma hyopneumoniae		Mycoplasma hyorhinis		Mycoplasma gallisepticum		Mycoplasma fermentans		Mycoplasma ovipneumoniae		Mycoplasma mycoides		Mycoplasma capricolum		Mycoplasma canis		Mycoplasma californicum		Mycoplasma bovis		Mycoplasma pneumoniae		Mycoplasma arthritidis		Mycoplasma cynos		Mycoplasma bovigenitalium		Mycoplasma pullorum		Staphylococcus aureus		Escherichia coli		Mycobacterium tuberculosis		Streptomyces		Klebsiella pneumoniae		Microcystis aeruginosa		Homo sapiens		Pichia kudriavzevii		Komagataella pastoris		Danio rerio
Assembly	GC%	Assembly	GC%	Assembly	GC%	Assembly	GC%	Assembly	GC%	Assembly	GC%	Assembly	GC%	Assembly	GC%	Assembly	GC%	Assembly	GC%	Assembly	GC%	Assembly	GC%	Assembly	GC%	Assembly	GC%	Assembly	GC%	Assembly	GC%	Assembly	GC%	Assembly	GC%	Assembly	GC%	Assembly	GC%	Assembly	GC%	Assembly	GC%	Assembly	GC%	Assembly	GC%	Assembly	GC%
GCA_000008205.1	28.5	GCA_000313635.1	25.9	GCA_000092585.1	31.5	GCA_000186005.1	26.9	GCA_000753815.1	29.3	GCA_000011445.1	24	GCA_000012765.1	23.8	GCA_001553195.1	27.2	GCA_000695835.1	30.8	GCA_000183385.1	29.3	GCA_000027345.1	40	GCA_000020065.1	30.7	GCA_000328725.1	25.7	GCA_000367805.1	29	GCA_001900245.1	29.1	GCA_000013425.1	32.9	GCA_000026345.1	50.6	GCA_000195955.2	65.6	GCA_007113505.1	70.2	GCA_000240185.2	57.1373	GCA_000010625.1	42.3	GCA_000001405.28	41.4778	GCA_003054445.1	38.249	GCA_001708105.1	41.4761	GCA_000002035.4	36.6374
GCA_002257505.1	28.4	GCA_000145705.1	25.9	GCA_900476085.1	31.5	GCA_000148625.1	26.9	GCA_900660625.1	28.9335	GCA_000143865.1	24	GCA_000953375.1	23.7	GCA_900660585.1	27.2741	GCA_900660595.1	31	GCA_900088685.1	29.3	GCA_001272835.1	40	GCA_900660715.1	30.7	GCA_900660545.1	25.9898	GCA_900660525.1	28.9	GCA_006334025.1	28.8	GCA_001027105.1	32.8783	GCA_000005845.2	50.8	GCA_000195835.2	65.6	GCA_007113425.1	70.2	GCA_006364295.1	56.9886	GCA_002095975.1	42.1	GCA_002180035.3	41.571	GCA_003054405.1	38.3397	GCA_000182785.1	41.3	GCA_008692375.1	36.4512
GCA_004768725.1	28.4	GCA_000241125.1	25.9	GCA_000025365.1	31.5	GCA_000209735.1	26.9	GCA_001951355.1	29.2	GCA_000800785.1	24	GCA_000835085.1	23.7	GCA_000988065.1	27	GCA_003925935.1	30.8	GCA_002749575.1	29.3	GCA_900660465.1	39.9606			GCA_006546925.1	26.2	GCA_002356075.1	29.1	GCA_006334135.1	28.8	GCA_006094915.1	32.8783	GCA_000183345.1	50.706	GCA_000277735.2	65.6	GCA_007113525.1	70.1718	GCA_002761315.1	57.1	GCA_000981785.2	42.9032	GCA_001524155.4	41.5444	GCA_003033855.1	38.3175	GCA_900016475.1	41.1	GCA_000767325.1	36.9
GCA_000183185.1	28.5	GCA_000496815.1	25.9	GCA_008728895.1	31.6	GCA_003704055.1	26.9	GCA_001715085.1	29.5	GCA_001564435.1	23.9	GCA_000952915.1	23.7	GCA_000258925.1	27	GCA_003925955.1	30.8	GCA_004792535.1	29.2	GCA_000143945.1	40							GCA_006334005.1	28.7	GCA_006364675.1	32.8739	GCA_000299455.1	50.6346	GCA_002116835.1	65.6	GCA_007113405.1	70.2	GCA_002903005.1	56.3589	GCA_001704955.2	42.8601	GCA_003634875.1	40.9516	GCA_003705515.2	38.1	GCA_900016485.1	41.1	GCA_001487895.1	37.1
GCA_000400855.1	28.5	GCA_001705605.1	25.9	GCA_008728935.1	31.6	GCA_003704075.1	26.9	GCA_000218525.2	28.9	GCA_001554075.1	24	GCA_006970065.1	23.7	GCA_000258985.1	27	GCA_003925975.1	30.8	GCA_002009275.1	29.3	GCA_000733995.1	39.9							GCA_006334045.1	28.9	GCA_002895385.1	32.8	GCA_000026325.2	50.6405	GCA_002116775.1	65.6	GCA_002812405.1	71	GCA_002202195.1	56.5739	GCA_008757435.1	42.7	GCA_002077035.3	41.5787	GCA_002166775.1	38.4	GCA_900016505.1	41.1	GCA_001483285.1	36.2
GCA_000008225.1	28.5	GCA_000211295.1	25.9	GCA_000286715.1	31.6	GCA_900660535.1	25.6498	GCA_000590415.1	29.2	GCA_000253075.1	23.8086	GCA_000953235.1	23.7	GCA_000259005.1	27	GCA_003967215.2	30.8	GCA_000270525.1	29.3	GCA_002128125.1	40							GCA_006333865.1	28.8	GCA_001641025.1	32.8028	GCA_000008865.2	50.4477	GCA_001708265.1	65.6	GCA_007113665.1	70.1768	GCA_002156725.1	56.9512	GCA_000330925.1	42.5	GCA_001292825.2	41.0625	GCA_001983325.1	38.5	GCA_900016405.1	41.1
GCA_000427215.1	28.5	GCA_000383515.1	25.9	GCA_000211545.6	31.5			GCA_001714895.1	30.2	GCA_001554095.1	24	GCA_006970285.1	23.7	GCA_000258965.1	27	GCA_003967235.2	30.8	GCA_001043135.1	29.3	GCA_002128265.1	40							GCA_006333895.1	28.8	GCA_003945425.1	32.9	GCA_003697165.2	50.6635	GCA_002072775.2	65.6	GCA_003595545.1	70.8013	GCA_002156745.1	56.6651	GCA_002025445.1	42.8	GCA_000306695.2	41.5359	GCA_002798095.1	38.3	GCA_900016495.1	41.1
GCA_007923985.1	28.6	GCA_007924005.1 (contaminated)	26	GCA_000025385.1	31.4			GCA_001715035.1	28.8	GCA_001554055.1	23.9	GCA_006969105.1	23.7	GCA_000258945.1	27	GCA_000829335.1	30.8	GCA_001611865.1	29.3	GCA_002128005.1	40							GCA_006334085.1	28.8	GCA_000709475.1	32.8	GCA_003018455.1	50.6073	GCA_002116795.1	65.6	GCA_001650215.1	71.3	GCA_003574255.1	56.9658	GCA_002897315.1	42.6	GCA_000002125.2	40.3433	GCA_000286515.1	38.3	GCA_900010155.1	41.1
GCA_000008405.1	28.6	GCA_900660475.1 (contaminated)	25.9937	GCA_000286795.1	31.6			GCA_001715025.1	29	GCA_001554115.1	24	GCA_000192395.2	23.7					GCA_001611895.1	29.3	GCA_002128085.1	40							GCA_006333955.1	28.8	GCA_900607265.1	32.8028	GCA_001650295.1	50.5	GCA_001544675.1	65.6	GCA_003963535.1	70.6	GCA_003574275.1	56.9658	GCA_002933835.1	42.9	GCA_000212995.1	40.8848	GCA_000787615.1	38.4	GCA_900016425.1	41.3
GCA_900660565.1	28.5259	GCA_900476065.1 (contaminated)	25.9	GCA_004771115.1	31.4			GCA_001715105.1	29.1	GCA_001554155.1	23.9	GCA_002009215.1	23.7					GCA_001611935.1	29.3	GCA_000387745.2	40							GCA_006333875.1	28.8	GCA_004136255.1	32.8	GCA_003018035.1	50.6532	GCA_002116755.1	65.6	GCA_003955715.1	70.8	GCA_002752775.1	57.1142	GCA_000787675.1	43.2	GCA_000252825.1	40.6305	GCA_000764455.1	38.5	GCA_900016445.1	41.1
GCA_002193015.1	28.7			GCA_004771095.1	31.4			GCA_001715045.1	28.8	GCA_000023165.1	23.9	GCA_000830335.1	23.8					GCA_000696015.1	29.3	GCA_001901705.1	40							GCA_006333885.1	28.9	GCA_900620245.1	32.7981	GCA_003112225.1	50.6241	GCA_007833935.1	65.6	GCA_006088715.1	72.464	GCA_008121515.1	56.9253	GCA_003730145.1	42.6	GCA_000365445.1	41.7015	GCA_001879685.1	-	GCA_900016555.1	41.1
GCA_002213485.1	28.7			GCA_000286735.1	31.6			GCA_001715115.1	29.2	GCA_001267815.1	23.9	GCA_001005165.1	23.8					GCA_000219375.1	29.3	GCA_002128285.1	40							GCA_006334105.1	28.8	GCA_001515745.1	32.9	GCA_001695515.1	50.5576	GCA_001545055.1	65.6	GCA_000816025.1	71.6219	GCA_000775375.1	57.2179	GCA_001725075.1	42.4	GCA_001712695.1	41.0435			GCA_900016515.1	41.1
				GCA_000286675.1	31.6			GCA_001715095.1	29.2	GCA_900489825.1	23.9	GCA_000731875.1	23.6					GCA_005061465.1	29.5	GCA_002128205.1	40							GCA_006334065.1	28.9	GCA_000769575.1	32.9	GCA_001721125.1	50.6	GCA_001938725.1	65.6	GCA_001484565.1	71.5518	GCA_004120115.1	57.2177	GCA_008579445.1	43.1	GCA_000002115.2	41.1991			GCA_900016435.1	41.1
				GCA_008728915.1	31.4					GCA_900489725.1	23.9	GCA_000731685.1	23.6					GCA_006658785.1	29.4	GCA_000319655.2	40							GCA_006333965.1	28.9	GCA_003264815.1	32.8	GCA_000091005.1	50.664	GCA_001870145.1	65.6	GCA_003032475.1	71.4	GCA_003203435.1	56.4748	GCA_002897275.1	42.8	GCA_001420765.1	40.9			GCA_900016565.1	41.1
				GCA_000286695.1	31.6					GCA_900489785.1	23.9							GCA_006658795.1	29.4	GCA_001272895.1	40							GCA_006333985.1	28.9	GCA_000027045.1	32.7972	GCA_005037725.2	50.644	GCA_000016925.1	65.6	GCA_003173275.1	70.7934	GCA_004120095.1	57.1501	GCA_003206625.1	42.8	GCA_001420755.1	40.9			GCA_900013415.1	41.1
				GCA_000286755.1	31.6					GCA_900489795.1	23.9							GCA_001929955.1	29.3	GCA_001272715.1	40									GCA_002097595.2	32.8	GCA_005037815.2	50.6538	GCA_001544705.1	65.6	GCA_003443735.1	70.6	GCA_002812665.1	56.8977	GCA_001578075.1	43	GCA_002884485.1	40.9			GCA_900016395.1	41.1
				GCA_000286775.1	31.6					GCA_900489565.1	23.9							GCA_006658725.1	29.4	GCA_000283755.1	40									GCA_900607305.1	32.686	GCA_004358405.1	50.6508	GCA_002357955.1	65.6	GCA_003261055.1	70.72	GCA_004119955.1	57.1369	GCA_000412595.1	42.6	GCA_001297185.2	40.9			GCA_900016605.1	41.1
				GCA_000286815.1	31.6					GCA_000023685.1	23.9							GCA_006658695.1	29.4	GCA_002128105.1	40									GCA_001515685.1	32.8971	GCA_003018575.1	50.651	GCA_000331445.1	65.6	GCA_004104505.1	70.7	GCA_001902475.1	57.3888	GCA_008579225.1	42.7	GCA_001307015.1	44.4			GCA_900007765.1	41.1
				GCA_000428645.1	31.4					GCA_900489575.1	23.9							GCA_006659195.1	29.4	GCA_001272875.1	40									GCA_001515705.1	32.8966	GCA_003966465.1	50.5395	GCA_000016145.1	65.6	GCA_003330845.1	72	GCA_004119975.1	57.1952	GCA_008579565.1	42.7	GCA_003070785.1	40.9			GCA_900016595.1	41.1
				GCA_001676495.1	31.3					GCA_900489705.1	23.9							GCA_006659245.1	29.4	GCA_001272915.1	40									GCA_000485885.1	32.798	GCA_003018135.1	50.6475	GCA_001544895.1	65.6	GCA_003344965.1	71.2	GCA_002935085.1	56.2793	GCA_003206555.1	42.8	GCA_001307125.1	44.4			GCA_900016545.1	41.1
				GCA_001676575.1	31.4					GCA_900489655.1	23.9							GCA_006658745.1	29.4	GCA_002128235.1	40									GCA_001515665.1	32.8967	GCA_003112185.1	50.6497	GCA_003287165.1	65.6	GCA_004104485.1	71.8	GCA_002740955.2	56.6557	GCA_008579685.1	42.7	GCA_003574075.1	40.9			GCA_900007755.1	41.1
				GCA_001676505.1	31.4					GCA_900489545.1	23.9							GCA_006659305.1	29.4	GCA_002128165.1	40									GCA_000418345.1	32.8966	GCA_003018795.1	50.6556	GCA_003265005.1	65.6	GCA_002090335.1	72	GCA_001548315.1	57.3	GCA_008579325.1	42.8	GCA_002208065.1	40.9			GCA_900016455.1	41.1
				GCA_001683635.1	31.4					GCA_900489525.1	23.9							GCA_001929945.1	29.3	GCA_002355715.1	40									GCA_900607295.1	32.9	GCA_003018555.1	50.6511	GCA_000193185.2	65.6	GCA_003945505.1	73.2	GCA_003367555.1	57.3842	GCA_004305995.1	42.6	GCA_002209525.2	40.9			GCA_900016585.1	41.1
				GCA_001705745.1	31.5					GCA_900489515.1	23.9							GCA_006658965.1	29.4	GCA_002355695.1	40									GCA_006088835.1	32.8655	GCA_003018895.1	50.6475	GCA_002208235.1	65.6	GCA_000772045.1	72.1	GCA_000775395.1	57.007	GCA_001885655.1	42.4	GCA_002872155.1	40.9			GCA_900016385.1	41.1
				GCA_001676515.1	31.5					GCA_900489675.1	23.9							GCA_006658645.1	29.4	GCA_001272855.1	40									GCA_001515765.1	32.9	GCA_001651965.2	50.3956	GCA_001544985.1	65.6	GCA_003945545.1	71.3	GCA_002197225.1	56.9145	GCA_000332585.1	42.5	GCA_001307025.1	40.9			GCA_900009525.1	41.1
				GCA_001683675.1	31.5					GCA_900489765.1	23.9							GCA_006542455.1	29.4	GCA_002128185.1	40									GCA_005706035.1	32.6953	GCA_001651925.2	50.4584	GCA_003287125.1	65.6	GCA_002028385.1	71.5154	GCA_004119995.1	57.3263	GCA_000312725.1	43.1	GCA_008065235.1	40.9			GCA_900016465.1	41.1
				GCA_001676525.1	31.6					GCA_900489715.1	23.9							GCA_006658955.1	29.5	GCA_002128145.1	40									GCA_006364775.1	32.8936	GCA_001651945.2	50.4359	GCA_008761675.1	65.6	GCA_001278095.1	72.0748	GCA_004120075.1	57.2101	GCA_000307995.2	42.5	GCA_001015355.1	44.4			GCA_900016195.1	41.1
										GCA_900489665.1	23.9							GCA_006659155.1	29.4	GCA_001272775.1	40									GCA_003193745.1	32.9	GCA_003018055.1	50.5893	GCA_000828995.1	65.6	GCA_004795715.1	72.5	GCA_003073335.1	56.6034	GCA_008257445.1	42.8	GCA_001750385.2	41			GCA_900016575.1	41.1
										GCA_900489805.1	23.7							GCA_006658845.1	29.4	GCA_001272755.1	40									GCA_003945405.1	33	GCA_003112165.1	50.6534	GCA_000572195.1	65.6	GCA_003721495.1	72.0509	GCA_003432165.1	56.5945	GCA_000312245.1	42.4	GCA_001421375.1	44.4			GCA_900016415.1	41.1
										GCA_900489595.1	23.9							GCA_006658975.1	29.4	GCA_002147855.1	40									GCA_900324235.1	33	GCA_005221885.1	50.5512	GCA_000400615.1	65.6	GCA_007856155.1	71.5	GCA_001316565.3	56.8784	GCA_001895325.1	42.5	GCA_004796285.1	40.9			GCA_900009515.1	41.1
										GCA_900489685.1	23.9							GCA_006658855.1	29.4	GCA_001558175.1	40									GCA_003264775.1	32.9	GCA_003966795.1	50.5585	GCA_003006135.1	65.6	GCA_003945525.1	71.9962	GCA_001902435.1	56.9603	GCA_000312205.1	42.6	GCA_000983465.1	44.4			GCA_900016525.1	41.1
										GCA_900489625.1	24							GCA_006659065.1	29.4	GCA_000319675.2	40									GCA_001019485.2	32.8	GCA_003017915.1	50.6479	GCA_003006115.1	65.6	GCA_003675325.1	72.1554	GCA_001902515.1	56.9579	GCA_000312285.1	42.7	GCA_001015385.3	44.4			GCA_900016535.1	41.1
										GCA_900489555.1	24							GCA_004751945.1	29.5	GCA_002128025.1	40									GCA_000746505.1	32.8642	GCA_004358365.1	50.6576	GCA_002357975.1	65.6	GCA_003950055.1	72.2	GCA_002853435.2	57.2428	GCA_000312185.1	42.7	GCA_900232925.2	40.9			GCA_900016615.1	41.1
										GCA_000339035.1	23.6							GCA_006659265.1	29.4	GCA_002128045.1	40									GCA_900637155.1	32.9	GCA_000520035.1	50.6743	GCA_003287145.1	65.6	GCA_001484705.1	72.3	GCA_002848545.1	57.113	GCA_007990565.1	42.7	GCA_001420745.1	44.4
										GCA_000590435.1	23.6							GCA_006658685.1	29.4	GCA_002128065.1	40									GCA_001640905.1	32.9643	GCA_000671295.1	50.6743	GCA_000786505.1	65.6	GCA_001011035.1	73.1	GCA_001902235.1	56.8775	GCA_000312225.1	42.6	GCA_000983455.2	40.8
										GCA_000959055.1	24							GCA_006658735.1	29.4	GCA_000331085.2	40									GCA_004614315.1	32.8	GCA_003018315.1	50.557	GCA_001275565.2	65.6	GCA_002847285.1	73.1	GCA_001644765.1	56.5414	GCA_000312265.1	42.8	GCA_001856745.1	40.9
										GCA_006265105.1	24							GCA_006658825.1	29.4	GCA_002090215.1	40									GCA_900474575.1	32.9	GCA_008931135.1	50.4686	GCA_002886335.1	65.6	GCA_002848525.1	71.8	GCA_002970375.3	56.7659	GCA_000312165.1	42.7	GCA_003601015.1	40.9
										GCA_006265075.1	24							GCA_006659275.1	29.4	GCA_002095995.1	40									GCA_900474725.1	32.9	GCA_000021125.1	50.386	GCA_002886145.1	65.6	GCA_002080455.1	72.164	GCA_002813595.1	57.1083	GCA_000599945.1	42.5	GCA_001708065.2	-
										GCA_000959065.1	23.9							GCA_006659175.1	29.4	GCA_002096015.1	40									GCA_008370815.1	32.8537	GCA_003722195.1	50.5	GCA_002886685.1	65.6	GCA_001931635.1	71.6	GCA_008728695.1	56.9061	GCA_003388675.1	43.5	GCA_002884475.1	40.9
										GCA_003813745.1	29.2							GCA_006659255.1	29.4	GCA_002096035.1	40									GCA_008620055.1	32.8624	GCA_006874785.1	50.4557	GCA_002886585.1	65.6	GCA_002007685.1	72.5	GCA_002811305.2	57.1226	GCA_007095885.1	42.7	GCA_000983475.1	44.4
										GCA_003034315.1	23.7							GCA_006659125.1	29.4	GCA_002090315.1	40									GCA_007410625.1	32.9	GCA_001612475.1	50.5639	GCA_000738475.1	65.6	GCA_004521945.2	72	GCA_003584585.1	57.0937	GCA_007095855.1	42.7	GCA_003086635.1	40.9
										GCA_003034275.1	23.6							GCA_006542465.1	29.4	GCA_001272735.1	40									GCA_005890015.1	32.9	GCA_005221505.1	50.4862	GCA_001922485.1	65.6	GCA_000412265.2	72.171	GCA_001913175.1	56.9613	GCA_002282945.1	42.8	GCA_001542345.1	40.9
										GCA_003034355.1	23.6							GCA_006542475.1	29.4	GCA_001272795.1	40									GCA_900607285.1	32.9	GCA_008727175.1	50.4256	GCA_002886775.1	65.6	GCA_003369795.1	71.9	GCA_002164835.3	57.2739	GCA_001706385.1	42.9	GCA_001007805.1	44.4
										GCA_003034345.1	23.6							GCA_006658865.1	29.4	GCA_002090275.1	40									GCA_900474525.1	32.8	GCA_008926185.1	50.4547	GCA_002886225.1	65.6	GCA_002910775.2	71.8	GCA_002278055.1	57.4	GCA_007095795.1	42.5	GCA_000772585.3	40.5
										GCA_003034305.1	23.7							GCA_006658885.1	29.4	GCA_001272815.1	40									GCA_003354945.1	32.869	GCA_002208865.2	50.4897	GCA_000738445.1	65.6	GCA_005490965.1	72.5458	GCA_006494895.1	56.9087	GCA_007095755.1	42.7	GCA_007821485.1	40.9
																		GCA_006658905.1	29.4	GCA_002090235.1	40									GCA_900607245.1	32.9	GCA_000732965.1	50.4527	GCA_002886195.1	65.6	GCA_002832675.1	71.5	GCA_003856475.1	57.0412	GCA_007095785.1	42.5	GCA_008583285.1	40.9
																		GCA_006659075.1	29.4	GCA_002127985.1	40									GCA_900607275.1	32.9	GCA_008926125.1	50.4564	GCA_002447735.1	65.6	GCA_001941845.1	72.3	GCA_001952915.1	56.7789	GCA_007095685.1	42.6	GCA_001013985.1	41.2
																		GCA_006659145.1	29.4	GCA_002090295.1	40									GCA_000145595.1	32.9	GCA_004010675.1	50.4531	GCA_002447975.1	65.6	GCA_007858555.1	72.5	GCA_002852975.2	56.9059	GCA_007095745.1	42.8	GCA_001549595.1	44.4
																		GCA_006659165.1	29.4	GCA_001509195.1	40									GCA_900324345.1	33	GCA_003790525.1	50.3162	GCA_002886865.1	65.6	GCA_002094995.1	72.2818	GCA_001702045.2	56.8642	GCA_007095845.1	42.5	GCA_001549605.1	44.5
																		GCA_006659345.1	29.4	GCA_002563435.1	40									GCA_003193725.1	32.7746	GCA_005037845.2	50.6236	GCA_002447515.1	65.6	GCA_000364805.1	71.0645	GCA_900622605.1	57.15	GCA_007095665.1	43.3	GCA_002009925.1	41
																		GCA_005061475.1	29.3	GCA_002563365.1	39.9									GCA_000568455.1	32.7746	GCA_008727195.1	50.4794	GCA_002887065.1	65.6	GCA_001654495.1	73.2	GCA_003855515.1	56.9626	GCA_007095475.1	42.9	GCA_002008905.1	41
																		GCA_001930255.1	29.3	GCA_002563345.1	40									GCA_002000685.1	32.7166	GCA_004010715.1	50.4561	GCA_002887145.1	65.6	GCA_002943895.1	72.772	GCA_003940845.1	56.9574	GCA_003388685.1	41.7	GCA_003391555.1	40.1
																		GCA_001931315.1	29.3	GCA_002563545.1	40									GCA_002000865.1	32.7166	GCA_000022225.1	50.4563	GCA_002887255.1	65.6	GCA_000177195.2	71.7	GCA_004118955.1	57.0066	GCA_007095695.1	42.5	GCA_003113115.1	-
																		GCA_001929835.1	29.3	GCA_002563355.1	40									GCA_002000765.1	32.7746	GCA_001865295.1	50.5505	GCA_002448135.1	65.6	GCA_003950035.1	73.1425	GCA_002300675.2	57.0458	GCA_007095805.1	42.6	GCA_001500205.1	40.7
																		GCA_006658585.1	29.4	GCA_002563495.1	40									GCA_002000665.1	32.7746	GCA_000730345.1	50.385	GCA_002448015.1	65.6	GCA_007858575.1	72.9517	GCA_006459145.1	56.669	GCA_007095915.1	42.6	GCA_003391435.1	40.1
																		GCA_001930145.1	29.3	GCA_002563415.1	39.9									GCA_002000705.1	32.7746	GCA_008926165.1	50.4562	GCA_002447775.1	65.6	GCA_004524875.1	71.061	GCA_001529935.1	57.1064	GCA_007095965.1	42.3	GCA_003112915.1	-
																		GCA_006658945.1	29.4	GCA_001296785.1	40									GCA_002000745.1	32.7746	GCA_001890285.1	50.4593	GCA_002887335.1	65.6	GCA_001431765.1	73.3177	GCA_006494915.1	56.9826	GCA_007095935.1	42.5	GCA_003384065.1	40
																		GCA_001929505.1	29.3	GCA_002563515.1	39.9									GCA_002000725.1	32.7746	GCA_001890245.1	50.4575	GCA_002886945.1	65.6	GCA_002288075.1	73.2582	GCA_001887985.3	57.2677	GCA_007096015.1	42.4	GCA_003112815.1	-
																		GCA_001930035.1	29.3	GCA_001296825.1	40									GCA_002000645.1	32.7746	GCA_001890205.1	50.4543	GCA_002448155.1	65.6	GCA_002910725.2	73.325	GCA_002848585.1	56.8551	GCA_007095925.1	42.7	GCA_003391495.1	40.1
																		GCA_001930175.1	29.3	GCA_001296515.1	40									GCA_002000805.1	32.7746	GCA_003019175.1	50.6507	GCA_002886165.1	65.6	GCA_002128305.1	73.5	GCA_002852365.2	57.1068	GCA_007095895.1	42.4	GCA_003113235.1	-
																		GCA_001930055.1	29.3	GCA_001296685.1	40									GCA_003595465.1	32.7746	GCA_001650275.1	50.4326	GCA_002447415.1	65.6	GCA_900105395.1	73.6	GCA_002970895.1	57.4	GCA_007095595.1	42	GCA_002022865.1	40
																		GCA_006659055.1	29.4	GCA_001296805.1	40									GCA_003595405.1	32.7746	GCA_005222285.1	50.452	GCA_002447015.1	65.6	GCA_900129855.1	70.7	GCA_002269295.1	57.5	GCA_002196445.1	43.2	GCA_003113175.1	-
																		GCA_001929825.1	29.3	GCA_001296765.1	40									GCA_003595485.1	32.7736	GCA_005222405.1	50.452	GCA_002447915.1	65.6	GCA_900104935.1	72.1	GCA_006304565.1	56.8512	GCA_002196425.1	43.3	GCA_003391775.1	40
																		GCA_001930545.1	29.3	GCA_001296485.1	40.1									GCA_002000565.1	32.7737	GCA_001612495.1	50.5524	GCA_002447475.1	65.6	GCA_900221035.1	71.2	GCA_001902195.1	56.8698	GCA_002196405.1	43.2	GCA_003384745.1	39.9
																		GCA_001930165.1	29.3	GCA_001296895.1	40.1									GCA_002000585.1	32.7737	GCA_005221585.1	50.4851	GCA_002448215.1	65.6	GCA_007113465.1	70.2	GCA_003363735.2	56.2058	GCA_002202315.1	43.2	GCA_003112875.1	-
																		GCA_001929605.1	29.3	GCA_001296725.1	40.1									GCA_002000605.1	32.7737	GCA_008926145.1	50.4651	GCA_002886405.1	65.6	GCA_007113545.1	70.1044	GCA_001902215.1	56.8754			GCA_003391525.1	40.1
																		GCA_001930245.1	29.3	GCA_001296505.1	40.1									GCA_003595425.1	32.7737	GCA_008925965.1	50.455	GCA_002447455.1	65.6	GCA_007113585.1	70.1646	GCA_001705385.1	57.0021			GCA_003113215.1	-
																		GCA_001930315.1	29.3	GCA_001296625.1	40									GCA_003595445.1	32.7737	GCA_003017375.1	50.6495	GCA_002447275.1	65.6	GCA_007113445.1	70.2	GCA_004322795.1	57.2632			GCA_003391885.1	40.1
																		GCA_001930535.1	29.3	GCA_001296815.1	40									GCA_003595505.1	32.7737	GCA_001677475.1	50.4203	GCA_002886505.1	65.6	GCA_007113485.1	70.2	GCA_002948565.1	57.1585			GCA_003112955.1	-
																		GCA_006659025.1	29.4	GCA_001296665.1	40.1									GCA_001183705.3	32.7749	GCA_008727135.1	50.3874	GCA_002447235.1	65.6	GCA_007113565.1	70.1878	GCA_002249975.1	56.9983			GCA_003391825.1	40
																		GCA_001930225.1	29.3	GCA_001455735.1	39.9									GCA_002000785.1	32.7745	GCA_004010575.1	50.4492	GCA_002447375.1	65.6	GCA_003287935.1	72	GCA_002812385.1	57.0952			GCA_003112855.1	-
																		GCA_006659045.1	29.4	GCA_001455745.1	39.8									GCA_002000825.1	32.7745	GCA_002946715.1	50.3097	GCA_002447715.1	65.6	GCA_003287915.1	72	GCA_003261955.2	57.2639			GCA_003391855.1	40
																		GCA_001930395.1	29.3	GCA_001296605.1	40									GCA_002000845.1	32.7745	GCA_008727155.1	50.5063	GCA_002447795.1	65.6	GCA_009025935.1	73.4	GCA_002257765.2	57.2703			GCA_003112975.1	-
																		GCA_001930655.1	29.3	GCA_001296525.1	40									GCA_003111725.1	32.8651	GCA_003019215.1	50.6024	GCA_002447355.1	65.6	GCA_002953255.1	68.1	GCA_002811325.2	57.2601			GCA_002022825.1	39.9
																		GCA_009156025.1	29.5	GCA_001296905.1	40.1									GCA_003394105.1	32.8	GCA_000803705.1	50.4559	GCA_002446955.1	65.6	GCA_003352805.1	71.3578	GCA_003037005.2	57.0752			GCA_002022845.1	40.1
																				GCA_001296885.1	40.1									GCA_008619075.1	32.861	GCA_003019155.1	50.5711	GCA_002447695.1	65.6	GCA_000213055.1	73.0568	GCA_004295405.1	56.6247			GCA_002022975.1	39.9
																				GCA_001296705.1	40.1									GCA_000204665.1	32.8	GCA_002220265.1	50.457	GCA_002448115.1	65.6	GCA_000495755.1	73.0632	GCA_001611055.1	57			GCA_003382745.1	40.3
																				GCA_001296615.1	40.1									GCA_003030065.1	32.898	GCA_004010655.1	50.4559	GCA_002447575.1	65.6	GCA_000495635.1	73.0094	GCA_002180315.1	56.8854			GCA_003112835.1	-
																				GCA_001455695.1	39.8									GCA_003354585.1	32.9	GCA_004010695.1	50.4559	GCA_002447035.1	65.6	GCA_900215305.1	70.2	GCA_003073675.1	56.9977			GCA_003391745.1	39.8
																				GCA_001455675.1	39.9									GCA_003354565.1	32.9	GCA_001558995.2	50.457	GCA_002447995.1	65.6	GCA_002754595.1	70.1	GCA_000968155.1	57.0991			GCA_003112895.1	-
																				GCA_001455635.1	39.5									GCA_003354985.1	32.9	GCA_005885955.1	50.456	GCA_002447255.1	65.6	GCA_003096915.1	70.1	GCA_003030045.1	57.0645			GCA_001517065.1	40.7
																				GCA_001296585.1	40.1									GCA_003354705.1	32.9	GCA_001890325.1	50.4551	GCA_002447615.1	65.6	GCA_002300485.1	70.1	GCA_003181055.1	57.0586			GCA_002022805.1	40
																				GCA_001296735.1	40.1									GCA_003354765.1	32.9	GCA_001890225.1	50.456	GCA_002447895.1	65.6	GCA_003814875.1	70.4	GCA_002909775.2	56.9845			GCA_002022525.1	40
																				GCA_001296855.1	40.1									GCA_003073655.1	32.8471	GCA_003019235.1	50.6498	GCA_002447335.1	65.6	GCA_002754555.1	70.2	GCA_003856595.1	57.0586			GCA_003391465.1	39.9
																				GCA_001455685.1	39.8									GCA_003203615.1	32.8472	GCA_003966425.1	50.6314	GCA_002447755.1	65.6	GCA_003663895.1	70.2	GCA_008728415.1	57.3003			GCA_003112935.1	-
																				GCA_001455775.1	39.8									GCA_001640925.1	32.8647	GCA_900635185.1	50.7	GCA_002447215.1	65.6	GCA_003633975.1	70.1	GCA_000364385.3	56.9738			GCA_003391915.1	40
																				GCA_001296565.1	40									GCA_900324315.1	33	GCA_002156845.1	50.5525	GCA_002447655.1	65.6	GCA_900105265.1	70.1	GCA_001922465.1	56.9764			GCA_002023025.1	39.8
																				GCA_001455605.1	39.5									GCA_003193885.1	32.8471	GCA_001806265.1	50.4517	GCA_002447835.1	65.6	GCA_002754715.1	70.2	GCA_002009075.1	57.0986			GCA_001483655.1	38.8
																				GCA_001455795.1	39.9									GCA_003194025.1	32.8471	GCA_001806285.1	50.4516	GCA_002447675.1	65.6	GCA_003814765.1	70.2	GCA_003711065.1	57.1065			GCA_001483685.1	40.4
																				GCA_001455625.1	39.9									GCA_004785995.1	32.9	GCA_005222325.1	50.4516	GCA_002447635.1	65.6	GCA_002846295.1	71	GCA_005944305.1	56.3			GCA_001483585.1	40.4
																														GCA_003073715.1	32.9	GCA_005222365.1	50.4516	GCA_002447195.1	65.6	GCA_002846315.1	71	GCA_004209795.1	56.6917			GCA_001483605.1	40.4
																														GCA_000016805.1	32.8658	GCA_005221785.1	50.4516	GCA_002448055.1	65.6	GCA_003386845.1	71.1	GCA_002202275.1	56.9972			GCA_001500185.1	40.5
																														GCA_000017125.1	32.9648	GCA_005885915.1	50.4515	GCA_002447055.1	65.6	GCA_003550155.1	71	GCA_003934185.1	56.9562			GCA_000185165.1	41.1
																														GCA_003330905.1	32.9648	GCA_005221765.1	50.4526	GCA_002447855.1	65.6	GCA_003386245.1	71	GCA_003429545.1	57.1173			GCA_000004845.2	41.1
																														GCA_900324265.1	33	GCA_005221645.1	50.5495	GCA_002448095.1	65.6	GCA_003634225.1	71	GCA_002787755.1	57.062			GCA_004796485.1	41.1
																														GCA_007185035.1	32.8738	GCA_005221925.1	50.5495	GCA_002446915.1	65.6	GCA_900105465.1	70.8	GCA_003368025.1	56.9147			GCA_000005465.1	40.4
																														GCA_003351925.1	32.9	GCA_005221825.1	50.5495	GCA_002448175.1	65.6	GCA_900230275.1	70.2	GCA_004135795.1	56.7305			GCA_000002135.3 (partial)	40
																														GCA_003595365.1	32.7744	GCA_005221805.1	50.5495	GCA_002447295.1	65.6	GCA_003384865.1	70.2	GCA_001701835.2	56.9264			GCA_000442335.2 (partial)	39.0982
																														GCA_003595385.1	32.7744	GCA_005221965.1	50.5495	GCA_002447815.1	65.6	GCA_004569275.1	69.9	GCA_003571545.1	57.2341			GCA_003610035.1 (partial)	41.1
																														GCA_900324385.1	33	GCA_005222025.1	50.5495	GCA_002447875.1	65.6	GCA_900215595.1	71.3	GCA_001908515.1	56.809			GCA_900518905.1 (partial)	39.7
																														GCA_001956815.1	32.7744	GCA_005221625.1	50.5495	GCA_002446875.1	65.6	GCA_900206255.1	70.8	GCA_003812105.1	57.1036			GCA_001879175.2 (partial)	45.1
																														GCA_001725965.1	32.9	GCA_005221605.1	50.5495	GCA_002448075.1	65.6	GCA_900105755.1	71.5	GCA_001902355.1	57.1601			GCA_900008895.2 (partial)	44.7
																														GCA_003111745.1	32.9911	GCA_005222005.1	50.4515	GCA_002447075.1	65.6	GCA_006715825.1	71.2	GCA_002164855.2	57.263			GCA_900065935.1 (partial)	44.6
																														GCA_000011505.1	32.8	GCA_005221745.1	50.5483	GCA_002446895.1	65.6	GCA_003386135.1	72.1	GCA_002786755.1	57.0477			GCA_900009965.2 (partial)	44.6
																														GCA_900478245.1	32.8	GCA_005221985.1	50.5483	GCA_002447535.1	65.6	GCA_900105275.1	70.9	GCA_002180295.1	56.9384			GCA_900008675.2 (partial)	45.6
																														GCA_001975005.1	32.8789	GCA_005221865.1	50.5483	GCA_002447435.1	65.6	GCA_003384795.1	70.4	GCA_001307175.1	56.8612			GCA_900009685.2 (partial)	44.6
																														GCA_001580515.1	32.6901	GCA_005221665.1	50.5483	GCA_002447955.1	65.6	GCA_002251155.1	72.7	GCA_002812365.1	57.0864			GCA_900008985.2 (partial)	44.6
																														GCA_003193965.1	32.7787	GCA_005221725.1	50.5483	GCA_002447155.1	65.6	GCA_002846355.1	71.5	GCA_002852945.2	57.1312			GCA_900008885.2 (partial)	44.6
																														GCA_900324405.1	33	GCA_005221685.1	50.5483	GCA_000954155.1	65.6	GCA_900105605.1	71.7	GCA_001708245.1	57.4			GCA_900016265.2 (partial)	45.7
																														GCA_002355355.1	32.9	GCA_005222265.1	50.5483	GCA_002447095.1	65.6	GCA_002846415.1	71.4	GCA_005854025.1	56.9231			GCA_900011565.2 (partial)	44.7
																														GCA_001021875.1	32.8664	GCA_005221705.1	50.5483	GCA_002447495.1	65.6	GCA_004115015.1	70.7	GCA_002056475.1	57.1358			GCA_900009015.2 (partial)	44.6
																														GCA_003827915.1	32.9	GCA_005221945.1	50.5483	GCA_002446995.1	65.6	GCA_900105245.1	71.9	GCA_002192375.1	57.0204			GCA_900009025.2 (partial)	45.8
																														GCA_001465755.1	33	GCA_005222065.1	50.5483	GCA_002447595.1	65.6	GCA_002846455.1	71.9	GCA_004319525.1	56.6008			GCA_900009215.2 (partial)	44.5
																														GCA_003354965.1	32.8698	GCA_005222045.1	50.5483	GCA_002446935.1	65.6	GCA_006715605.1	72.3	GCA_002903025.1	56.1673			GCA_900009005.2 (partial)	44.4
																														GCA_003354665.1	32.9	GCA_004118915.1	50.5561	GCA_002446975.1	65.6	GCA_003387455.1	72.1	GCA_001455995.1	56.5426			GCA_900009075.2 (partial)	44.7
																														GCA_900324215.1	33	GCA_005222385.1	50.4501	GCA_002448195.1	65.6	GCA_900105415.1	72.2	GCA_004295385.1	57.0568			GCA_900007535.2 (partial)	44.7
																														GCA_900324245.1	33	GCA_004010635.1	50.4555	GCA_002447935.1	65.6	GCA_003751175.1	72	GCA_002180075.1	57.0712			GCA_900012675.2 (partial)	44.6
																														GCA_900620255.1	32.7743	GCA_002215155.1	50.6762	GCA_002448035.1	65.6	GCA_900215615.1	71.3	GCA_001022235.1	57.1393			GCA_900009105.2 (partial)	44.6
																														GCA_000772025.1	32.8	GCA_000010745.1	50.6781	GCA_002447115.1	65.6	GCA_005795905.1	71.3	GCA_001855315.1	56.9544			GCA_900010295.2 (partial)	44.6
																														GCA_001298325.2	32.9	GCA_002058765.1	50.5	GCA_002447175.1	65.6	GCA_003550235.1	72.1	GCA_900622645.1	57.1452			GCA_900007485.2 (partial)	44.6
																														GCA_900607255.1	32.742	GCA_008462425.1	50.5	GCA_002447555.1	65.6	GCA_900104865.1	71.1	GCA_003031345.1	57.0849			GCA_900009225.2 (partial)	45.7
																														GCA_003029645.1	32.9937	GCA_005222445.1	50.4514	GCA_002447315.1	65.6	GCA_002797835.1	71.2	GCA_003054385.1	57.1946			GCA_900009935.2 (partial)	45.8
																														GCA_001018845.2	32.9	GCA_005222305.1	50.4514	GCA_002447135.1	65.6	GCA_000935135.2	71.7	GCA_000714675.1	57.1176			GCA_900008955.2 (partial)	44.6
																														GCA_003203595.1	32.7787	GCA_005222425.1	50.4514	GCA_002447395.1	65.6	GCA_004364395.1	71.6	GCA_001701845.2	57.1202			GCA_900008185.2 (partial)	44.6
																														GCA_000010445.1	32.9	GCA_003018775.1	50.6316	GCA_002357935.1	65.6	GCA_002754615.1	73.2	GCA_000281435.2	57.1433			GCA_900011785.2 (partial)	44.5
																														GCA_900324225.1	33	GCA_000714595.1	50.6	GCA_000756545.1	65.6	GCA_002813405.1	71	GCA_003006175.1	56.8466			GCA_900008225.2 (partial)	44.6
																														GCA_008244705.1	32.7914	GCA_003018915.1	50.6815	GCA_000827085.1	65.6	GCA_003610145.1	71	GCA_003790485.1	56.9279			GCA_900019285.2 (partial)	44.6
																														GCA_008244725.1	32.7914	GCA_003018715.1	50.6453	GCA_000706665.1	65.6	GCA_900215565.1	71	GCA_002243445.1	57.1666			GCA_900008905.2 (partial)	44.5
																														GCA_008244745.1	32.7914	GCA_005222345.1	50.4514	GCA_001043255.1	65.6	GCA_002754535.1	72.3	GCA_000281535.2	57.1432			GCA_900011235.2 (partial)	44.7
																														GCA_000010465.1	32.9	GCA_001753545.1	50.4514	GCA_900520315.1	65.6	GCA_900105235.1	71	GCA_001675125.1	57.207			GCA_900010575.2 (partial)	44.5
																														GCA_002310395.1	32.9	GCA_001753485.1	50.4514	GCA_000153685.2	65.6	GCA_002300315.1	71	GCA_000417225.2	57.0422			GCA_900009925.2 (partial)	44.6
																														GCA_002310435.1	32.9	GCA_004358385.1	50.6352	GCA_000572125.1	65.6	GCA_003610255.1	73.2	GCA_002848605.1	57.2002			GCA_003711475.1 (partial)	43.6
																														GCA_900092595.1	32.9	GCA_002012085.1	50.6901	GCA_002116815.1	65.6	GCA_900187385.1	71	GCA_004924315.1	57.1248			GCA_900009085.2 (partial)	44.4
																														GCA_002088995.1	32.8	GCA_003018495.1	50.6024	GCA_001702435.1	65.6	GCA_006540305.1	71.3	GCA_002587885.1	57.0413			GCA_900012405.2 (partial)	44.6
																														GCA_000009665.1	32.8654	GCA_001644745.1	50.382	GCA_003287185.1	65.6	GCA_900102245.1	71	GCA_001939885.2	57.1524			GCA_900009675.2 (partial)	45.6
																														GCA_001019495.2	32.8839	GCA_001890345.1	50.4568	GCA_000270365.1	65.6	GCA_002754675.1	71.1	GCA_005853785.1	56.9215			GCA_900008175.2 (partial)	44.6
																														GCA_001019435.2	32.9	GCA_004010615.1	50.3962	GCA_001544935.1	65.6	GCA_900105775.1	71	GCA_002192315.1	57.2235			GCA_900008975.2 (partial)	43.7
																														GCA_003193705.1	32.8654	GCA_005221905.1	50.4839	GCA_002895185.2	65.6	GCA_004124325.1	71.7	GCA_005854245.1	56.921			GCA_003711455.1 (partial)	43.4
																														GCA_001717725.2	32.7786	GCA_008931185.1	50.4706	GCA_000008585.1	65.6	GCA_003751425.1	72.4	GCA_002833425.1	57.1267			GCA_900009325.2 (partial)	44.6
																														GCA_001019575.2	32.9073	GCA_003017765.1	50.7977	GCA_001855255.1	65.6	GCA_003814525.1	70.8	GCA_002833445.1	57.124			GCA_900016245.2 (partial)	44.6
																														GCA_008620175.1	32.8723	GCA_005221525.1	50.3657	GCA_000572155.1	65.6	GCA_006715925.1	72.3	GCA_001521895.1	57.2067			GCA_900007505.2 (partial)	44.6
																														GCA_003952625.1	32.9	GCA_005221565.1	50.4554	GCA_001544955.1	65.6	GCA_900199205.1	72.9	GCA_008693445.1	56.8603			GCA_003709635.1 (partial)	43.4
																														GCA_008462245.1	32.9	GCA_005221545.1	50.4554	GCA_002356255.1	65.6	GCA_004125315.1	71.4	GCA_001870165.1	57.2235			GCA_900007515.2 (partial)	44.5
																														GCA_002000625.1	32.7785	GCA_004010595.1	50.4568	GCA_001545015.1	65.6	GCA_001049855.1	71	GCA_000294365.1	57.4			GCA_900008705.2 (partial)	44.6
																														GCA_003425545.1	32.786	GCA_001753505.1	50.4546	GCA_000572175.1	65.6	GCA_008973465.1	72.2	GCA_002833465.1	57.1298			GCA_900008915.2 (partial)	46
																														GCA_003425915.1	32.786	GCA_001753445.1	50.4546	GCA_000154605.2	65.6	GCA_003634815.1	72.8	GCA_002156785.1	56.714			GCA_003709745.1 (partial)	43.3
																														GCA_900324415.1	33	GCA_001900355.1	50.8	GCA_000270345.1	65.6	GCA_002899455.1	72.8	GCA_002180155.1	56.9712			GCA_900007475.2 (partial)	44.5
																														GCA_004118995.1	32.7955	GCA_008926085.1	50.4524	GCA_000224435.1	65.6	GCA_001625365.1	72.8	GCA_001885255.2	56.6265			GCA_900008205.2 (partial)	46
																														GCA_002085525.1	32.8	GCA_003018535.1	50.4585	GCA_000023625.1	65.6	GCA_900105515.1	71.7	GCA_002192335.1	56.9658			GCA_003709805.1 (partial)	42.5
																														GCA_000953255.1	32.9	GCA_001890265.1	50.4546	GCA_000154585.2	65.6	GCA_003550195.1	72.1	GCA_002113865.1	56.5004			GCA_003709695.1 (partial)	43.6
																														GCA_001018725.2	32.9	GCA_003571685.1	50.7205	GCA_000350205.1	65.6	GCA_004124335.1	73.3	GCA_003286995.1	57.063			GCA_003709765.1 (partial)	43.6
																														GCA_007998145.1	32.8654	GCA_001753525.1	50.4546	GCA_000422125.1	65.6	GCA_000698495.1	71.9	GCA_003288375.1	57.1449			GCA_900008685.2 (partial)	44.5
																														GCA_001717685.3	32.7202	GCA_001753465.1	50.4546	GCA_000389945.1	65.6	GCA_003725745.1	72.5	GCA_003855535.1	57.3			GCA_003709785.1 (partial)	43.1
																														GCA_001717645.3	32.7391	GCA_005037735.2	50.4492	GCA_000253355.1	65.6	GCA_003751325.1	71	GCA_003855555.1	57.3			GCA_003709735.1 (partial)	43.6
																														GCA_000695875.1	32.8	GCA_002249955.1	50.4498	GCA_001895865.1	65.6	GCA_003550115.1	71	GCA_003285145.1	57.4			GCA_900009045.2 (partial)	45.8
																														GCA_000017085.1	32.7742	GCA_001753565.1	50.4545	GCA_001895765.1	65.6	GCA_003665095.1	73.4	GCA_002211905.1	56.9091			GCA_900008115.2 (partial)	44.6
																														GCA_000815205.1	32.8	GCA_000662395.1	50.5948	GCA_001895845.1	65.6	GCA_002754515.1	70.6	GCA_003038215.2	56.7785			GCA_900011575.2 (partial)	44.5
																														GCA_000815085.1	32.8	GCA_000520055.1	50.5948	GCA_000698475.1	65.6	GCA_003403055.1	70.4	GCA_002180175.1	57.0418			GCA_900008965.2 (partial)	44.5
																														GCA_000815165.1	32.8	GCA_003018875.1	50.6588	GCA_002356015.1	65.6	GCA_002846625.1	70	GCA_002257935.3	57.0646			GCA_900019275.2 (partial)	45.8
																														GCA_000815245.1	32.8	GCA_003018935.1	50.6329	GCA_002116855.1	65.6	GCA_006715185.1	71.1	GCA_003428845.1	56.6595			GCA_900011495.2 (partial)	45.5
																														GCA_000013465.1	32.7392	GCA_001900945.1	50.9	GCA_000756525.1	65.6	GCA_003122045.1	72.3	GCA_000742755.1	57.4			GCA_900008145.2 (partial)	44.5
																														GCA_003073395.1	32.8	GCA_005037715.2	50.6337	GCA_001750865.1	65.6	GCA_004365455.1	72.1	GCA_002202235.1	57.0057			GCA_900009945.2 (partial)	44.5
																														GCA_003073435.1	32.8	GCA_005037795.2	50.6759	GCA_000338715.2	65.6	GCA_003752205.1	72.6	GCA_001708225.1	57.3144			GCA_900008165.2 (partial)	44.2
																														GCA_000815045.1	32.8	GCA_002844165.1	50.6342	GCA_001895825.1	65.6	GCA_003751985.1	72.1	GCA_002202215.1	57.0764			GCA_003709615.1 (partial)	43.5
																														GCA_000815125.1	32.8	GCA_005221845.1	50.4496	GCA_000009445.1	65.6	GCA_004193175.1	73.4	GCA_001908625.1	56.635			GCA_003709625.1 (partial)	43.6
																														GCA_000009585.1	32.8898	GCA_008926105.1	50.551	GCA_000010685.1	65.6	GCA_000177175.2	72.1	GCA_001908875.1	56.6244			GCA_900016275.2 (partial)	44.6
																														GCA_003193685.1	32.7955	GCA_003112145.1	50.6331	GCA_001580385.1	65.6	GCA_002813225.1	72.7	GCA_001908595.1	56.6259			GCA_900010205.2 (partial)	44.4
																														GCA_900324335.1	33	GCA_008926305.1	50.4467	GCA_001274555.1	65.6	GCA_002078175.1	71.4	GCA_001908655.1	56.6278			GCA_900007495.2 (partial)	45.4
																														GCA_005889995.1	32.7221	GCA_003018695.1	50.6341	GCA_001895805.1	65.6	GCA_004365705.1	70.8	GCA_001908695.1	56.6249			GCA_900008925.2 (partial)	44.5
																														GCA_900474735.1	32.9	GCA_000025165.1	50.4806	GCA_001895785.1	65.6	GCA_003751445.1	71.3	GCA_001908675.1	56.6264			GCA_900008155.2 (partial)	44.4
																														GCA_900324325.1	33	GCA_000262125.1	50.3828	GCA_003293655.1	65.6	GCA_003248315.1	73.3	GCA_001956965.1	56.6811			GCA_900009095.2 (partial)	44.2
																														GCA_003203635.1	32.818	GCA_003586065.1	50.6493	GCA_000234725.1	65.7	GCA_004217425.1	70.6	GCA_004120055.1	57.1601			GCA_900008235.2 (partial)	44.5
																														GCA_900324295.1	33	GCA_003018995.1	50.7	GCA_000967285.1	65.6	GCA_004795255.1	72.6	GCA_008122285.1	57.5			GCA_003709685.1 (partial)	43.5
																														GCA_005707015.1	32.8986	GCA_003308955.1	50.3688	GCA_000194075.3	65.7	GCA_002300355.1	73	GCA_002258055.2	56.9839			GCA_003709675.1 (partial)	43.5
																														GCA_004153345.1	32.9	GCA_007922655.1	50.3903	GCA_000835125.1	65.6	GCA_002813165.1	74	GCA_003932915.1	56.8305			GCA_003864135.1 (partial)	43.3
																														GCA_008329885.1	32.6794	GCA_002057245.1	50.6	GCA_002290145.1	65.6	GCA_003635085.1	72.9	GCA_008122305.1	57.2238			GCA_900008255.2 (partial)	44.4
																														GCA_008329865.1	32.6794	GCA_000010765.1	50.4216	GCA_001997565.1	65.6	GCA_002754455.1	71	GCA_003031325.1	56.731			GCA_900010315.2 (partial)	45.5
																														GCA_001735655.2	32.7267	GCA_001890305.1	50.4532	GCA_001998485.1	65.6	GCA_004217635.1	73.3	GCA_002951595.1	57.2081			GCA_900010225.2 (partial)	46
																														GCA_003955945.1	32.9	GCA_003018815.1	50.467	GCA_001998105.1	65.6	GCA_001592685.1	72.8	GCA_001750805.1	57.0259			GCA_900007525.2 (partial)	46.3
																														GCA_001183725.2	32.7267	GCA_003017935.1	50.781	GCA_002000945.1	65.5	GCA_900105525.1	71.1	GCA_002893825.1	57.3766			GCA_900009355.2 (partial)	48.5
																														GCA_001717705.2	32.7267	GCA_003017555.1	50.6382	GCA_001998265.1	65.6	GCA_002941025.1	70.9	GCA_001663435.1	57.1901			GCA_900008945.2 (partial)	45.1
																														GCA_003573835.1	32.8682	GCA_003203755.1	50.4477	GCA_001998705.1	65.6	GCA_002797655.1	73.5	GCA_002258145.3	57.313			GCA_900009955.2 (partial)	44.6
																														GCA_900324365.1	33	GCA_003966445.1	50.4377	GCA_002000905.1	65.6	GCA_003353555.1	71.4	GCA_003432185.1	57.1372			GCA_900011225.2 (partial)	44.6
																														GCA_001018975.2	32.8	GCA_001900515.1	50.5871	GCA_002290165.1	65.6	GCA_002217715.1	71.7	GCA_003860645.2	56.5747			GCA_000442295.1 (partial)	42.5
																														GCA_002204555.1	32.9	GCA_002156825.1	50.5514	GCA_001998075.1	65.5	GCA_001672315.1	72.1	GCA_003037325.2	57.2891			GCA_900008215.2 (partial)	46.8
																														GCA_000828035.1	32.8	GCA_004759025.1	50.5543	GCA_001997725.1	65.5	GCA_900105915.1	71.1	GCA_003931835.1	57.5			GCA_900010215.1 (partial)	42.7
																														GCA_001548415.1	32.8347	GCA_003018635.1	50.5849	GCA_001998225.1	65.5	GCA_006715635.1	69.5	GCA_002848565.1	56.8659			GCA_900008125.1 (partial)	42.1
																														GCA_004421085.1	32.8	GCA_003019055.1	50.5508	GCA_001997975.1	65.5	GCA_003248355.1	71.6	GCA_002055855.1	56.7699			GCA_900009665.1 (partial)	41.7
																														GCA_900636335.1	32.9	GCA_001645235.2	50.7491	GCA_001997805.1	65.5	GCA_006715395.1	71.1	GCA_003267985.1	56.8065			GCA_900008995.1 (partial)	41.5
																														GCA_900324205.1	32.8589	GCA_001900535.1	50.4797	GCA_001997885.1	65.4	GCA_005938145.1	71.3	GCA_002752815.1	57.1107			GCA_900009035.1 (partial)	42.5
																														GCA_900324255.1	33	GCA_001307215.1	50.4461	GCA_001998145.1	65.4	GCA_003814735.1	72.7	GCA_001611095.1	57.3			GCA_900010305.1 (partial)	42.1
																														GCA_003194005.1	32.8461	GCA_003433275.1	50.6263	GCA_001997775.1	65.5	GCA_003752275.1	70.5	GCA_002753375.1	57.1			GCA_900008275.1 (partial)	41.5
																														GCA_008330045.1	32.8533	GCA_900497475.1	57.4256	GCA_001997625.1	65.5	GCA_001445655.1	72.1	GCA_001648215.1	57.1357			GCA_900009055.1 (partial)	41.6
																														GCA_002633785.1	32.8	GCA_006965465.1	50.5095	GCA_001997465.1	65.5	GCA_003248335.1	71.5	GCA_001663295.1	56.9455			GCA_900009695.1 (partial)	41.8
																														GCA_001717975.3	32.7711	GCA_003017975.1	50.5908	GCA_001997665.1	65.5	GCA_002754435.1	72	GCA_002056385.1	57.1255			GCA_900010775.1 (partial)	41.6
																														GCA_003432365.1	32.8	GCA_000227625.1	50.5766	GCA_001997695.1	65.4	GCA_003664315.1	71.7	GCA_005885775.1	56.8015			GCA_900008195.1 (partial)	41.8
																														GCA_003031425.1	32.8	GCA_003017455.1	50.5631	GCA_001998545.1	65.4	GCA_004794665.1	71.7	GCA_001952895.1	57.0263			GCA_900008695.1 (partial)	41.5
																														GCA_900324305.1	33	GCA_000299475.1	50.651	GCA_001998425.1	65.4	GCA_001653515.1	71.4	GCA_003432225.1	57.3351			GCA_900009995.2 (partial)	47.5
																														GCA_004136655.1	32.8	GCA_002393465.1	50.6509	GCA_001998175.1	65.4	GCA_001905505.1	71.2	GCA_002163895.1	56.6853			GCA_900011055.1 (partial)	41.8
																														GCA_000412775.1	32.9631	GCA_000784925.1	50.4351	GCA_001998025.1	65.4	GCA_003949845.1	72.1	GCA_000733255.1	56.7812			GCA_900008875.1 (partial)	42.3
																														GCA_900474715.1	32.9	GCA_008761495.1	51	GCA_001998735.1	65.4	GCA_003814935.1	70.7	GCA_003204175.1	57.3041			GCA_900010005.1 (partial)	41.8
																														GCA_000969225.1	32.9	GCA_001901425.1	50.6861	GCA_001998365.1	65.4	GCA_001905645.1	71.7	GCA_002055765.1	56.8012			GCA_900009795.1 (partial)	41.4
																														GCA_002786465.1	32.9	GCA_005886035.1	50.6	GCA_001997935.1	65.3	GCA_001905885.1	71.9	GCA_004322955.1	57.3044			GCA_900009335.1 (partial)	41.7
																														GCA_001640885.1	32.8	GCA_003018155.1	50.5704	GCA_002000925.1	65.3	GCA_004343295.1	70.9	GCA_001746535.1	57.4			GCA_900008935.1 (partial)	42.6
																														GCA_008693765.1	32.8794	GCA_006364695.1	50.6457	GCA_001997525.1	65.5	GCA_900090135.1	72.6	GCA_001663195.1	57.3423			GCA_900016255.1 (partial)	41.3
																														GCA_001307235.1	32.8586	GCA_002863685.1	50.58	GCA_001998585.1	65.4	GCA_002188365.1	72.2	GCA_000807395.3	57.2065			GCA_900010785.1 (partial)	42.8
																														GCA_900635265.1	32.8	GCA_900520365.1	50.6296	GCA_002000965.1	65.3	GCA_000373405.1	71.6	GCA_007197815.1	57.3721			GCA_900009655.1 (partial)	41.4
																														GCA_003426145.1	32.8	GCA_007990655.1	50.5636	GCA_001998645.1	65.3	GCA_003116755.1	71.6	GCA_003069525.1	56.7852			GCA_900009065.1 (partial)	41.3
																														GCA_000239235.1	32.8704	GCA_003308975.1	50.7058	GCA_001997425.1	65.3	GCA_000373625.1	71.8	GCA_001709275.1	56.7804			GCA_900009345.1 (partial)	40.9
																														GCA_000695215.1	32.8	GCA_900636275.1	50.5	GCA_001997585.1	65.5	GCA_000829715.2	71.1	GCA_000814805.1	57.2			GCA_900230985.1 (partial)	34.8
																														GCA_003186125.1	32.8659	GCA_900635325.1	50.5	GCA_001997545.1	65.5	GCA_001905005.1	71.9	GCA_003443755.1	56.8064			GCA_900008245.1 (partial)	41.5
																														GCA_900635245.1	32.8	GCA_000986765.1	50.6146	GCA_001997495.1	65.4	GCA_001905525.1	71.7	GCA_002752995.1	57.2545			GCA_900008135.1 (partial)	41.3
																														GCA_900635315.1	32.9	GCA_002278115.2	50.4727	GCA_001998455.1	65.4	GCA_001426425.1	71.5	GCA_002753355.1	57.2545			GCA_000786075.2 (partial)	43.3
																														GCA_900324275.1	33	GCA_001874485.1	50.757	GCA_001997605.1	65.5	GCA_000382745.1	71.8	GCA_001663455.1	57.0043			GCA_000181135.1 (partial)	40.9
																														GCA_001045995.2	32.7153	GCA_001677495.1	50.5202	GCA_001584745.1	65.1	GCA_001426585.1	72.2	GCA_002209405.1	57.4
																														GCA_004772215.1	32.9	GCA_001936315.1	50.4392	GCA_002946495.1	65.3	GCA_004784475.1	71.7	GCA_003074015.1	57.1088
																														GCA_004153365.1	32.8	GCA_900636225.1	50.5	GCA_003044235.1	65.4	GCA_001905595.1	71.3	GCA_001902395.1	56.9228
																														GCA_001045795.2	32.7624	GCA_002934895.1	50.8366	GCA_003129545.1	65.3	GCA_002711365.1	71.6	GCA_003597755.1	57.1662
																														GCA_007726565.1	32.8782	GCA_000967155.1	50.6352	GCA_000304555.1	64.9	GCA_001427565.1	71.5	GCA_003571585.1	57.1739
																														GCA_001019255.2	32.8782	GCA_002393365.1	50.6154	GCA_003703995.1	65.3	GCA_000974485.1	71.7	GCA_000417085.2	57.1333
																														GCA_003432345.1	32.8944	GCA_002983645.1	50.6249	GCA_003704015.1	65.2	GCA_003688775.1	73.5	GCA_000813205.1	57.5
																														GCA_001021895.1	32.7616	GCA_005014075.1	50.6351	GCA_000934585.1	64.8	GCA_004217355.1	71.8	GCA_003597695.1	57.202
																														GCA_900155335.1	32.8715	GCA_003018615.1	50.8	GCA_000746805.1	65.6	GCA_001905385.1	72	GCA_003597735.1	57.2021
																														GCA_900635335.1	32.8	GCA_008065435.1	50.6266	GCA_001969035.1	65.5935	GCA_003041235.1	71.5	GCA_001022035.1	57.2436
																														GCA_900636695.1	32.9	GCA_002863665.1	50.5792	GCA_001969025.1	65.5928	GCA_004187715.1	70.3	GCA_002202255.1	56.8151
																														GCA_001975045.1	32.8457	GCA_003017955.1	50.6144	GCA_000443795.1	65.5	GCA_003116715.1	73.1	GCA_001902255.1	57.2856
																														GCA_900474755.1	32.8	GCA_008761475.1	51	GCA_000445855.1	65.6	GCA_001905665.1	72.3	GCA_003850165.1	57.0775
																														GCA_900635285.1	32.8	GCA_008761455.1	51	GCA_000162975.1	65.5	GCA_003949905.1	72.5	GCA_003597715.1	57.2052
																														GCA_001019205.2	32.878	GCA_000245515.1	50.4328	GCA_000443755.1	65.5	GCA_003984965.1	72.6	GCA_002197505.1	57.1216
																														GCA_003193665.1	32.7983	GCA_002012225.1	50.4424	GCA_000443405.1	65.5	GCA_001905845.1	72.1	GCA_000417265.2	57.3213
																														GCA_003193785.1	32.8	GCA_003180995.1	50.651	GCA_000445695.1	65.5	GCA_003254205.1	71.8	GCA_002814015.1	57.4
																														GCA_001018835.2	32.7718	GCA_008807655.1	50.6	GCA_000443545.1	65.6	GCA_001184025.1	71.7	GCA_900635945.1	57.8
																														GCA_000737615.1	32.9	GCA_002012025.1	50.8423	GCA_000445935.1	65.4	GCA_001905445.1	72.3	GCA_003073235.1	57.1056
																														GCA_002204575.1	33	GCA_002209105.2	50.5423	GCA_000443465.1	65.5	GCA_001426405.1	72.4	GCA_003855315.1	56.5564
																														GCA_007954445.1	32.7677	GCA_003019075.1	50.6666	GCA_000445555.1	65.5	GCA_002188355.1	73.4	GCA_002850275.3	57.3
																														GCA_007954465.1	32.7677	GCA_000299255.1	50.5424	GCA_000443485.1	65.5	GCA_000721595.1	71.1	GCA_001456135.1	57.0929
																														GCA_004614295.1	32.8	GCA_900635225.1	50.5	GCA_000445815.1	65.5	GCA_004217285.1	71.9	GCA_005347525.1	57.5
																														GCA_000210315.1	32.9	GCA_002214745.2	50.6418	GCA_000442795.1	65.5	GCA_003259275.1	71.8	GCA_000764615.1	56.5508
																														GCA_900635905.1	32.8	GCA_003856615.1	50.6814	GCA_000445535.1	65.5	GCA_001905905.1	72.5	GCA_002761515.1	57.4
																														GCA_000284535.1	32.8	GCA_000027125.1	50.5767	GCA_000445875.1	65.5	GCA_002761895.1	71.1	GCA_002918585.2	57.1669
																														GCA_002442975.1	32.9	GCA_003288295.1	50.5081	GCA_000443915.1	65.5	GCA_003116795.1	72.6	GCA_000016305.1	57.1666
																														GCA_900017775.1	32.7703	GCA_003491265.1	50.3102	GCA_000443345.1	65.5	GCA_000647875.1	72.5	GCA_000814305.1	57.2079
																														GCA_005706855.1	32.7983	GCA_003018375.1	50.6901	GCA_000443505.1	65.4	GCA_003675975.1	71.4	GCA_001741545.1	57.018
																														GCA_001046095.2	32.8592	GCA_007833875.1	50.5328	GCA_000163015.1	65.4	GCA_000719915.1	72.1	GCA_001721725.1	57.5
																														GCA_005705635.1	32.7005	GCA_003288275.1	50.5049	GCA_000443715.1	65.5	GCA_004341055.1	71.7	GCA_003571605.1	56.8717
																														GCA_900475245.1	32.9	GCA_001678965.1	50.6153	GCA_000162995.1	65.3	GCA_000720765.1	70.2	GCA_001741665.1	56.9253
																														GCA_003073415.1	32.7	GCA_003812945.1	50.4083	GCA_000445735.1	65.5	GCA_003363195.1	71.9	GCA_007833575.1	57.3043
																														GCA_003203675.1	32.8456	GCA_000007445.1	50.5	GCA_000445835.1	65.4	GCA_004341025.1	70.9	GCA_003571645.1	57.0139
																														GCA_900475055.1	32.9	GCA_002012065.1	50.775	GCA_000445575.1	65.4	GCA_001905405.1	71.6	GCA_002951555.1	57.3631
																														GCA_008619415.1	32.7593	GCA_008065455.1	50.5	GCA_000442965.1	65.5	GCA_001905825.1	72.3	GCA_000717515.1	57.3174
																														GCA_003354645.1	32.9	GCA_002846135.1	50.3909	GCA_000443005.1	65.4	GCA_000375725.1	71.9	GCA_001456095.3	57.0185
																														GCA_003354605.1	32.9	GCA_004771235.1	50.6745	GCA_000417925.1	65.5	GCA_001748085.1	71.4	GCA_000406765.2	57.2924
																														GCA_000024585.1	32.7742	GCA_003346835.1	50.3408	GCA_000443445.1	65.4	GCA_001905855.1	72.2	GCA_001456055.3	56.9887
																														GCA_003425835.1	32.774	GCA_001677515.1	50.6313	GCA_000445515.1	65.4	GCA_000964305.1	71.7	GCA_000512165.1	56.8079
																														GCA_003425885.1	32.7753	GCA_003204155.1	50.6142	GCA_000443425.1	65.5	GCA_900090125.1	71.7	GCA_000784985.1	57.2625
																														GCA_900620235.1	32.7982	GCA_002968735.1	50.573	GCA_000442945.1	65.4	GCA_007595705.1	72.6	GCA_003812085.1	57.0199
																														GCA_008619935.1	32.7592	GCA_006351885.1	50.4381	GCA_000443305.1	65.4	GCA_001905785.1	71.6	GCA_002944845.1	57.0198
																														GCA_000025145.2	32.9	GCA_003813145.1	50.5548	GCA_000184025.1	65.2	GCA_003989035.1	71.7	GCA_004141975.1	57.2048
																														GCA_000452385.2	32.9	GCA_003627855.1	50.7073	GCA_000445595.1	65.4	GCA_001983595.1	71.5	GCA_000784945.1	57.1769
																														GCA_001019125.2	32.8	GCA_001420935.1	50.6135	GCA_000751475.1	65.3	GCA_003148825.1	71.8	GCA_002753555.1	57.0781
																														GCA_000011265.1	32.8	GCA_002951675.1	50.5271	GCA_000445325.1	65.4	GCA_003259625.1	71.8	GCA_002753405.1	57.0875
																														GCA_005890035.1	32.8454	GCA_002853655.1	50.4923	GCA_000443675.1	65.4	GCA_000373305.1	72.5	GCA_000739495.1	57.2905
																														GCA_005954685.1	32.8454	GCA_003112245.1	50.5911	GCA_000443615.1	65.4	GCA_004341655.1	72.4	GCA_002753055.1	57.0755
																														GCA_004208595.1	32.8454	GCA_002925525.1	50.5904	GCA_000443815.1	65.5	GCA_001746295.1	70.3	GCA_002753075.1	57.0755
																														GCA_005885975.1	32.7474	GCA_002763995.1	50.7537	GCA_000445245.1	65.3	GCA_001427745.1	72.4	GCA_002741685.1	57.0755
																														GCA_001900185.1	32.9	GCA_002764015.1	50.7538	GCA_000751615.1	65.3	GCA_002633395.1	71.3	GCA_001908895.1	57.2691
																														GCA_007726325.1	33.0048	GCA_003018075.1	50.6662	GCA_000445975.1	65.4	GCA_004196225.1	73.4	GCA_003660185.1	57.1051
																														GCA_900474695.1	32.9	GCA_003019015.1	50.6674	GCA_000184045.1	65.2	GCA_001905735.1	71.9	GCA_001902415.1	57.2174
																														GCA_001019395.2	32.9	GCA_001721225.1	50.4098	GCA_000443595.1	65.3	GCA_000721265.1	72	GCA_004322995.1	57.3005
																														GCA_001580495.1	32.9	GCA_008642395.1	50.5551	GCA_000445655.1	65.4	GCA_004123705.1	73.3	GCA_002752975.1	57.0872
																														GCA_000009645.1	32.7644	GCA_001886895.1	50.6413	GCA_000445915.1	65.3	GCA_004000395.1	73.3	GCA_002753605.1	57.085
																														GCA_001019305.2	32.8	GCA_003491165.1	50.6413	GCA_000443835.1	65.4	GCA_001905705.1	71.8	GCA_000597905.1	57.4316
																														GCA_004368035.1	32.8	GCA_004299805.1	50.7028	GCA_000445955.1	65.4	GCA_000373525.1	71.9	GCA_003429065.3	56.6811
																														GCA_003354545.1	32.9	GCA_000212715.2	50.7397	GCA_000445635.1	65.2	GCA_003116775.1	71.6	GCA_002811335.4	56.8408
																														GCA_003354905.1	32.8297	GCA_003402955.1	50.331	GCA_000443325.1	65.3	GCA_000424965.1	71.2	GCA_008693425.1	57.2464
																														GCA_003354745.1	32.8	GCA_001693315.1	50.5312	GCA_000443895.1	65.3	GCA_000743295.1	71.6	GCA_003037615.2	57.2083
																														GCA_003354625.1	32.8	GCA_002142675.1	50.5236	GCA_000445715.1	65.4	GCA_000411315.1	70.7	GCA_004332075.1	57.1521
																														GCA_003354725.1	32.8	GCA_001721525.1	50.4726	GCA_000445675.1	65.3	GCA_000383655.1	71	GCA_003432265.1	57.218
																														GCA_002795285.1	32.7679	GCA_001513655.1	50.7687	GCA_000445895.1	65.4	GCA_005048155.1	70.6	GCA_003855335.1	56.6927
																														GCA_001018685.2	32.8	GCA_003856635.1	50.7195	GCA_000445615.1	65.3	GCA_001895105.1	72.1	GCA_003031505.1	57.2953
																														GCA_900324355.1	32.9	GCA_002591135.1	50.5457	GCA_000184005.1	65.1	GCA_003259355.1	71.9	GCA_003432285.1	57.2247
																														GCA_000144955.1	32.7678	GCA_003019035.1	50.5944	GCA_000443575.1	65.2	GCA_002803175.1	71.7	GCA_003571705.1	56.4619
																														GCA_000626615.3	32.8	GCA_003018395.1	50.5503	GCA_000445755.1	65.3	GCA_003698085.1	72.4	GCA_003030145.1	57.1696
																														GCA_003609915.1	32.8	GCA_003018655.1	50.8	GCA_000263135.1	65.2	GCA_004345865.1	71.7	GCA_001482345.1	57.2556
																														GCA_000012045.1	32.7956	GCA_002196475.1	50.4946	GCA_000445365.1	65.3	GCA_000373225.1	73.5	GCA_000981845.1	56.7773
																														GCA_003609895.1	32.8	GCA_900636215.1	50.6	GCA_000445285.1	65.2	GCA_900090075.1	72.2	GCA_008632415.1	56.5894
																														GCA_001986135.1	32.8599	GCA_002196495.1	50.5099	GCA_000445265.1	65.2	GCA_003046555.1	70.7	GCA_004010995.1	57.1792
																														GCA_002356675.1	32.753	GCA_003031795.1	50.6645	GCA_000443365.1	65.2	GCA_001905575.1	71.4	GCA_003432205.1	57.2963
																														GCA_003186105.1	32.8	GCA_004564175.1	50.639	GCA_000220455.1	65.3	GCA_004364245.1	72.3	GCA_003073315.1	57.3234
																														GCA_003354885.1	32.8542	GCA_001420955.1	50.8264	GCA_000445345.1	65.1	GCA_007679945.1	71.9	GCA_002968475.1	56.7197
																														GCA_007726545.1	32.876	GCA_000026245.1	50.7	GCA_000443855.1	65.1	GCA_001427245.1	71	GCA_000445405.1	57.2405
																														GCA_002209325.1	32.8	GCA_001683435.1	50.4	GCA_000445795.1	65	GCA_003984975.1	72.6	GCA_004295605.1	57.5
																														GCA_007726495.1	32.8764	GCA_000210475.1	50.7287	GCA_000443875.1	65.1	GCA_004346005.1	71.6	GCA_004120015.1	57.259
																														GCA_003354785.1	32.8	GCA_000987875.1	50.8	GCA_000220435.1	65.3	GCA_000424765.1	72.8	GCA_004120135.1	57.5
																														GCA_003354685.1	32.8	GCA_900622635.1	50.8559	GCA_000443635.1	65.1	GCA_001417775.1	70.9	GCA_003432245.1	57.2493
																														GCA_008619235.1	32.7529	GCA_002844685.1	50.5947	GCA_000443935.1	65	GCA_007176755.1	72.6	GCA_006965405.3	57.3027
																														GCA_001956755.1	32.9	GCA_001901065.1	50.4502	GCA_000443695.1	65	GCA_900101975.1	69.8	GCA_003330945.1	57.2489
																														GCA_001444345.1	32.8	GCA_001901105.1	50.4537	GCA_000220415.1	65.2	GCA_003116725.1	71.7	GCA_002752955.1	56.9231
																														GCA_002025125.1	32.9	GCA_003856695.1	50.6667	GCA_000445775.1	65	GCA_900177255.1	72	GCA_008693405.1	57.1149
																														GCA_000159535.2	32.8593	GCA_900092615.1	50.7	GCA_000443655.1	64.9	GCA_001905025.1	72.3	GCA_002116885.1	57.6
																														GCA_005931055.1	32.9	GCA_002863885.1	50.3792	GCA_000443525.1	64.7	GCA_003984925.1	72.6	GCA_002951635.1	57.0589
																														GCA_001558795.2	32.8345	GCA_001280345.1	50.6061	GCA_000445305.1	64.7	GCA_003367645.1	71.5	GCA_002753165.1	57.0851
																														GCA_001018645.2	32.7856	GCA_002202175.1	50.8506	GCA_000152105.1	65.2	GCA_003671735.1	72.1	GCA_000598005.1	57.146
																														GCA_001018805.2	32.9	GCA_003956245.1	50.5843	GCA_000667805.1	65.4	GCA_004364835.1	72.7	GCA_001022175.1	57.0961
																														GCA_000011525.1	32.867	GCA_900520345.1	50.8559	GCA_003266045.1	65.5	GCA_001905045.1	73.5	GCA_004006035.1	57.4722
																														GCA_001278745.1	32.846	GCA_003017805.1	50.6553	GCA_002588215.1	65.6	GCA_003984935.1	72.6	GCA_901421925.1	57.5
																														GCA_002140115.1	32.8688	GCA_001693635.1	50.3712	GCA_002131705.1	65.6	GCA_000426165.1	70.1	GCA_000220485.1	57.3252
																														GCA_001457495.1	32.89	GCA_002310595.1	50.5299	GCA_002129445.1	65.6	GCA_000720075.1	69.5	GCA_002248115.3	56.8465
																														GCA_006158985.1	32.8642	GCA_008949495.1	50.1843	GCA_001842095.1	65.6	GCA_001417675.1	72.5	GCA_003181135.1	57.3993
																														GCA_004026165.1	32.883	GCA_003351485.1	50.5	GCA_000706565.1	65.7	GCA_004364215.1	70.9	GCA_003574235.1	56.7117
																														GCA_004193875.1	32.8	GCA_005037805.2	50.6	GCA_001842195.1	65.6	GCA_003253495.1	71.8	GCA_002852995.3	57.2277
																														GCA_000237125.3	32.8738	GCA_000148365.1	50.6001	GCA_002130855.1	65.6	GCA_002802945.1	73.4	GCA_003194285.1	57.3701
																														GCA_900129335.1	32.7456	GCA_002859105.1	50.4772	GCA_002130705.1	65.6	GCA_004353545.1	72.8	GCA_003181095.1	57.398
																														GCA_004772175.1	32.9	GCA_000743255.1	50.3906	GCA_001848595.1	65.6	GCA_000719505.1	71.1	GCA_008065415.1	57.0948
																														GCA_003073755.1	32.8669	GCA_001900395.1	50.4	GCA_001840665.1	65.6	GCA_004334925.1	72.1	GCA_003953905.1	57.2481
																														GCA_002089115.2	33	GCA_000493755.1	50.7667	GCA_002130695.1	65.6	GCA_007828695.1	72	GCA_900635735.1	57.5
																														GCA_001296985.1	32.8644	GCA_003856655.1	50.6913	GCA_004109145.1	65.6	GCA_005234185.1	71.8	GCA_003571745.1	56.713
																														GCA_002202095.1	32.8786	GCA_001513635.1	50.8416	GCA_001841575.1	65.6	GCA_000377145.1	73.3	GCA_007999005.1	57.3509
																														GCA_000189455.3	32.8	GCA_007833255.1	50.5894	GCA_001870245.1	65.6	GCA_001905365.1	71	GCA_000009885.1	57.3928
																														GCA_003827735.1	32.9	GCA_002787935.1	50.61	GCA_002129365.1	65.6	GCA_003144095.1	72.7	GCA_003432405.1	57.034
																														GCA_003030085.1	32.9	GCA_900520395.1	50.8633	GCA_001842045.1	65.6	GCA_000720405.1	71.1	GCA_007873865.1	57.1848
																														GCA_003288395.1	32.8778	GCA_003571785.1	50.6858	GCA_002130765.1	65.6	GCA_001514285.1	71.8	GCA_003076555.1	57.3723
																														GCA_002089095.2	32.9	GCA_003956325.1	50.735	GCA_001842775.1	65.6	GCA_900090115.1	72.2	GCA_008931565.1	57.2402
																														GCA_002089075.2	32.9	GCA_002357895.1	50.2175	GCA_002130665.1	65.6	GCA_003259575.1	71.8	GCA_003408615.1	56.5195
																														GCA_900324285.1	33	GCA_001675145.1	50.4894	GCA_002130685.1	65.6	GCA_000719775.1	71.7	GCA_000695935.1	56.7058
																														GCA_000470845.1	32.9	GCA_002900305.1	50.4	GCA_002129425.1	65.6	GCA_003259585.1	72.4	GCA_002591075.1	57.0546
																														GCA_004136235.1	32.9	GCA_003956485.1	50.7306	GCA_001845515.1	65.6	GCA_004368645.1	70.6	GCA_001887995.2	57.2517
																														GCA_003073635.1	32.8623	GCA_900747785.1	50.9	GCA_001841645.1	65.6	GCA_000373685.1	73	GCA_001952875.1	57.2904
																														GCA_002633805.1	32.868	GCA_001021635.2	50.5426	GCA_001848805.1	65.6	GCA_000373565.1	71.1	GCA_004014965.1	57.2524
																														GCA_001618305.1	32.8988	GCA_002055605.1	50.6	GCA_001853265.1	65.6	GCA_000725705.1	71.6	GCA_001709295.1	57.1811
																														GCA_003342735.1	32.9	GCA_001900735.1	50.7729	GCA_001851205.1	65.6	GCA_007994955.1	71	GCA_004137665.1	57.6
																														GCA_003193765.1	32.9594	GCA_002007705.1	50.7	GCA_002131285.1	65.6	GCA_004353505.1	72.7	GCA_002754835.1	56.8663
																														GCA_002089055.1	32.9	GCA_000285655.3	50.8431	GCA_000657835.1	65.6	GCA_001417695.1	71.9	GCA_002752905.1	57.0618
																														GCA_001281145.1	32.8447	GCA_003586045.1	50.5516	GCA_001841285.1	65.6	GCA_001293595.1	73.6	GCA_003692695.1	57.3828
																														GCA_005931035.1	33	GCA_000025745.1	50.7	GCA_002131295.1	65.6	GCA_000721445.1	73	GCA_900497055.1	57.2729
																														GCA_003431365.1	32.9	GCA_002788115.1	50.6913	GCA_004109775.1	65.6	GCA_003116675.1	71.5	GCA_004138665.1	57.2509
																														GCA_000296595.1	32.9	GCA_003571665.1	50.8343	GCA_001848505.1	65.6	GCA_900116325.1	69.7	GCA_001936035.1	57.4114
																														GCA_005705815.1	32.6984	GCA_001469815.1	50.8548	GCA_002131725.1	65.6	GCA_001294345.1	70.6	GCA_002753035.1	56.8681
																														GCA_007726525.1	32.7769	GCA_003956165.1	50.7004	GCA_001841165.1	65.6	GCA_001905545.1	73.7	GCA_002753015.1	56.6535
																														GCA_007726465.1	32.8282	GCA_000827105.1	50.6	GCA_001842325.1	65.6	GCA_003947575.1	72	GCA_000785005.1	57.2555
																														GCA_002202075.1	32.8784	GCA_001901165.1	50.4668	GCA_002131555.1	65.6	GCA_002188345.1	71.7	GCA_001530015.1	57.1955
																														GCA_000756205.1	32.8784	GCA_002903105.1	50.7371	GCA_002131485.1	65.6	GCA_004522685.1	72	GCA_003071305.1	57.2557
																														GCA_004771975.1	32.8	GCA_001901185.1	50.5051	GCA_001842485.1	65.6	GCA_000719585.1	72.7	GCA_003204465.1	57.2473
																														GCA_900004855.1	32.8	GCA_900699165.1	50.7	GCA_001841865.1	65.6	GCA_002803195.1	72.4	GCA_008931345.1	57.1591
																														GCA_003627835.1	32.8	GCA_001901215.1	50.4664	GCA_001844535.1	65.6	GCA_005869865.1	71.2	GCA_001646625.1	57.1624
																														GCA_001465635.1	32.9943	GCA_900622655.1	50.2816	GCA_001844065.1	65.6	GCA_007655005.1	71.2	GCA_001676825.1	57.1624
																														GCA_003957315.1	32.9	GCA_002012165.1	50.6865	GCA_001841105.1	65.6	GCA_003116685.1	71.5	GCA_900497045.1	57.2962
																														GCA_001548295.1	32.8784	GCA_002164645.3	50.673	GCA_000671055.1	65.6	GCA_004342105.1	71.7	GCA_002251875.3	56.6658
																														GCA_003184985.1	32.7696	GCA_008632595.1	50.4541	GCA_001851545.1	65.6	GCA_000404005.1	72.5	GCA_003286975.1	57.6
																														GCA_003185005.1	32.7696	GCA_003856675.1	50.6408	GCA_000672055.1	65.6	GCA_006334995.1	73.4	GCA_009025895.1	57.2914
																														GCA_900474675.1	32.9	GCA_003956205.1	50.735	GCA_000658575.1	65.6	GCA_003143935.1	71.3	GCA_006974165.1	57.4384
																														GCA_003194405.1	32.9	GCA_008761515.1	50.8	GCA_001852665.1	65.6	GCA_004363835.1	71.4	GCA_001902535.1	56.9889
																														GCA_002025145.1	32.8783	GCA_003019095.1	50.6	GCA_001844875.1	65.6	GCA_004005495.1	70.7	GCA_901422065.1	57.6
																														GCA_003031285.1	32.7609	GCA_900622685.1	50.7347	GCA_002129465.1	65.6	GCA_001425805.1	70.3	GCA_005377825.1	57.2713
																														GCA_003490125.1	32.9	GCA_002211725.1	50.9935	GCA_001841765.1	65.6	GCA_000424785.1	72.3	GCA_002853475.2	57.2159
																														GCA_001880265.1	32.9	GCA_002164595.2	50.6757	GCA_001948155.1	65.6	GCA_000377525.1	72.5	GCA_003660205.1	56.6829
																														GCA_900096745.1	32.9	GCA_000599705.1	50.8	GCA_000656755.1	65.6	GCA_000375625.1	71.1	GCA_003186535.1	57.3959
																														GCA_001549655.1	32.8	GCA_002310655.1	50.7143	GCA_000672035.1	65.6	GCA_000720215.1	71.5	GCA_002966875.1	56.9479
																														GCA_001549675.1	32.8	GCA_002302315.1	50.6354	GCA_000671855.1	65.6	GCA_000702365.1	71.7	GCA_001952835.1	57.5326
																														GCA_002386245.1	32.8	GCA_002741355.1	50.6816	GCA_001287365.1	65.6	GCA_900079405.3	72.4	GCA_002968495.1	57.2428
																														GCA_001465675.1	32.9014	GCA_000800845.2	50.6088	GCA_001842165.1	65.6	GCA_000721605.1	72	GCA_004120035.1	57.3208
																														GCA_005707215.1	32.7536	GCA_007998065.1	50.2705	GCA_002130745.1	65.6	GCA_000725645.1	72.6	GCA_001704235.1	57.3358
																														GCA_003342775.1	32.9	GCA_003031735.1	50.6132	GCA_001839815.1	65.6	GCA_006334905.1	73.4	GCA_003432145.1	57.058
																														GCA_003354805.1	32.8	GCA_002953435.1	50.3941	GCA_001944855.1	65.6	GCA_900187925.1	71.5	GCA_001701425.2	57.0651
																														GCA_004771515.1	32.9	GCA_004114395.1	50.3129	GCA_002129325.1	65.6	GCA_001748165.1	71.1	GCA_000465975.2	57.3971
																														GCA_001018775.2	32.9	GCA_002855415.1	50.5526	GCA_001945715.1	65.6	GCA_002879675.2	72.3	GCA_004801235.1	56.8275
																														GCA_000597965.1	32.8538	GCA_007833295.1	50.4306	GCA_001943385.1	65.6	GCA_000377965.1	71.6	GCA_000474015.1	57.6
																														GCA_004771335.1	32.9	GCA_006777045.1	50.4629	GCA_004108185.1	65.6	GCA_002940705.1	71.2	GCA_002180255.1	56.6527
																														GCA_002803885.1	32.7672	GCA_000014845.1	50.2915	GCA_004104965.1	65.6	GCA_003024195.1	70.7	GCA_004120155.1	57.2074
																														GCA_005931015.1	33	GCA_001593565.1	50.8177	GCA_004107515.1	65.6	GCA_003323735.1	72	GCA_001902335.1	56.6242
																														GCA_002786535.1	32.8	GCA_003018275.1	50.7828	GCA_001942865.1	65.6	GCA_001970135.1	72.1	GCA_901421965.1	57.6
																														GCA_008619595.1	32.4	GCA_002024865.1	50.6	GCA_001850135.1	65.6	GCA_002705695.1	72.1	GCA_007833555.1	57.0529
																														GCA_004797195.1	32.9	GCA_008124005.1	50.7221	GCA_002131655.1	65.6	GCA_900090065.1	72.1	GCA_003571525.1	57.1206
																														GCA_900474555.1	32.9	GCA_002285755.1	50.531	GCA_002131405.1	65.6	GCA_000424945.1	71.1	GCA_003590665.1	56.8214
																														GCA_003991015.1	32.8446	GCA_003020885.1	50.7043	GCA_004110475.1	65.6	GCA_003146615.1	72.3	GCA_901422025.1	58
																														GCA_002214665.1	32.7943	GCA_002741595.1	50.7691	GCA_001943225.1	65.6	GCA_004342785.1	72.1	GCA_900323945.1	57.7
																														GCA_000967365.1	32.8931	GCA_008329665.1	50.9	GCA_001855955.1	65.6	GCA_000720055.1	72.6	GCA_900635925.1	58.1
																														GCA_900635505.1	32.9	GCA_001513615.1	50.8584	GCA_000653655.1	65.6	GCA_002188335.1	72.2	GCA_000775955.1	57.6
																														GCA_000382965.1	32.8912	GCA_002855325.1	50.8409	GCA_001948135.1	65.6	GCA_001905725.1	71.7	GCA_004208475.1	57.249
																														GCA_000967345.1	32.8912	GCA_002763515.3	50.4389	GCA_002130785.1	65.6	GCA_000515055.1	72.5	GCA_004120175.1	57.5916
																														GCA_000967325.1	32.8912	GCA_007998125.1	50.6876	GCA_001943445.1	65.6	GCA_000424825.1	72.7	GCA_900635125.1	57.7
																														GCA_000967385.1	32.893	GCA_900622695.1	50.7066	GCA_001842015.1	65.6	GCA_003324565.1	71.4	GCA_001908715.1	57.0898
																														GCA_000382985.1	32.844	GCA_003030245.1	50.4859	GCA_001845405.1	65.6	GCA_003573595.1	72.2	GCA_003010735.1	56.891
																														GCA_000383005.1	32.8693	GCA_000019645.1	50.4954	GCA_001845065.1	65.6	GCA_000958545.1	71.4	GCA_008369685.1	57.7
																														GCA_000967405.1	32.8693	GCA_003018195.1	50.8976	GCA_001947025.1	65.6	GCA_000720135.1	72.3	GCA_003111885.2	56.7412
																														GCA_002633845.1	32.9	GCA_000013265.1	50.6088	GCA_001943285.1	65.6	GCA_000377125.1	73.6	GCA_001316945.3	56.9279
																														GCA_004193895.1	32.8	GCA_001566615.1	50.6088	GCA_001942875.1	65.6	GCA_001953885.1	70.7	GCA_001463165.1	57.4
																														GCA_000160335.2	32.8162	GCA_004135165.1	50.8188	GCA_001947045.1	65.6	GCA_000377545.1	73.5	GCA_002007665.1	56.9869
																														GCA_004026185.1	32.8827	GCA_004135915.1	50.8174	GCA_001944405.1	65.6	GCA_000377165.1	73.6	GCA_003963495.1	57.4
																														GCA_007826355.1	32.9	GCA_001900595.1	50.6672	GCA_001844085.1	65.6	GCA_001418285.1	70.9	GCA_003112125.1	56.9546
																														GCA_008619795.1	32.7964	GCA_002853965.1	50.6982	GCA_002131185.1	65.6	GCA_900090145.1	70.9	GCA_003194325.1	57.2594
																														GCA_000463055.1	32.7942	GCA_900497485.1	50.6759	GCA_001944555.1	65.6	GCA_900091725.1	71	GCA_002211665.1	56.8391
																														GCA_900474565.1	33	GCA_001280405.1	50.6434	GCA_001946745.1	65.6	GCA_003259365.1	71.3	GCA_900069965.1	56.958
																														GCA_000237265.1	32.9958	GCA_900635985.1	50.5	GCA_001942735.1	65.6	GCA_004359235.1	72.8	GCA_003957455.1	57.2523
																														GCA_900635305.1	32.9	GCA_002310635.1	50.5101	GCA_001844765.1	65.6	GCA_007827565.1	73.3	GCA_008632935.1	57.1669
																														GCA_900635255.1	33	GCA_003956365.1	50.7116	GCA_001841115.1	65.6	GCA_001417735.1	71.5	GCA_003815095.1	58.1
																														GCA_003073775.1	32.844	GCA_003112205.1	50.6789	GCA_001840645.1	65.6	GCA_004000405.1	71.9	GCA_902164625.1	58
																														GCA_900635095.1	32.8	GCA_001485455.1	50.6142	GCA_001842005.1	65.6	GCA_000411495.1	72.5	GCA_902166565.1	57
																														GCA_001611385.1	32.7725	GCA_002011985.1	50.7822	GCA_001851035.1	65.6	GCA_004798575.1	72.1	GCA_000967845.1	57.105
																														GCA_001611365.1	32.7725	GCA_004135125.1	50.594	GCA_001943595.1	65.6	GCA_000373645.1	71.7	GCA_002870885.1	57.1596
																														GCA_008330585.1	32.9306	GCA_003546975.1	50.5825	GCA_001841275.1	65.6	GCA_002803065.1	70.4	GCA_902166745.1	57
																														GCA_002633825.1	32.7672	GCA_000599665.1	50.7	GCA_001945945.1	65.6	GCA_000721715.1	69.6	GCA_002870925.1	57.0171
																														GCA_001717665.2	32.7965	GCA_002787215.1	50.6644	GCA_001842175.1	65.6	GCA_004346385.1	72.8	GCA_002870905.1	57.3022
																														GCA_005707335.1	32.7	GCA_002952695.1	50.7	GCA_001844735.1	65.6	GCA_000717915.1	72.3	GCA_003368365.1	56.9424
																														GCA_003031485.1	32.9	GCA_002164635.4	50.6785	GCA_001846355.1	65.6	GCA_000302615.1	72.4	GCA_002870945.1	57.243
																														GCA_001656075.1	32.9	GCA_002951655.1	50.7424	GCA_001948645.1	65.6	GCA_002794255.1	73.2	GCA_902166705.1	56.9
																														GCA_000009005.1	32.8	GCA_001280325.1	50.6116	GCA_001840745.1	65.6	GCA_900114955.1	71.4	GCA_002845905.1	57.5
																														GCA_001018915.2	32.8	GCA_001566675.1	50.9077	GCA_001944235.1	65.6	GCA_900103585.1	70.5	GCA_902166635.1	57
																														GCA_007813675.1	32.8	GCA_008124085.1	50.5944	GCA_001841895.1	65.6	GCA_007827615.1	73.2	GCA_902166475.1	57.3
																														GCA_000462955.1	32.8	GCA_003176855.1	50.7586	GCA_001851505.1	65.6	GCA_000514715.1	73.8	GCA_902166495.1	57.3
																														GCA_003573855.1	32.8	GCA_001900985.1	50.6	GCA_001947125.1	65.6	GCA_004343515.1	70.7	GCA_002845965.1	57.4
																														GCA_900620225.1	32.8438	GCA_003181035.1	50.8425	GCA_002131265.1	65.6	GCA_002705665.1	70.8	GCA_002831525.1	57.6
																														GCA_003855575.1	32.8	GCA_002357875.1	50.3136	GCA_001841945.1	65.6	GCA_900090095.1	70.8	GCA_003368345.1	56.4867
																														GCA_002850415.1	32.7	GCA_001890365.1	50.6323	GCA_001943375.1	65.6	GCA_000686765.1	72.3	GCA_003815075.1	57.6
																														GCA_003347055.1	32.7687	GCA_002142695.1	50.6352	GCA_001947825.1	65.6	GCA_000718785.1	71.5	GCA_002845945.1	57.8
																														GCA_003354865.1	32.8661	GCA_003018755.1	50.7644	GCA_001841505.1	65.6	GCA_001905125.1	70.6	GCA_902166515.1	57.8
																														GCA_003354925.1	32.8661	GCA_000233875.1	50.6	GCA_001942785.1	65.6	GCA_000725635.1	73.5	GCA_002845925.1	58
																														GCA_900323905.1	32.9	GCA_000233895.1	50.6	GCA_001943265.1	65.6	GCA_000701285.1	73.4	GCA_002870985.1	58
																														GCA_900324065.1	32.9	GCA_002796585.1	50.716	GCA_001947215.1	65.6	GCA_004795105.1	71.4	GCA_003056445.1	56.9568
																														GCA_900324045.1	32.9	GCA_002310575.1	50.5611	GCA_001841905.1	65.6	GCA_007827595.1	71.1	GCA_002636515.1	57.0432
																														GCA_002633865.1	32.8436	GCA_001577325.1	50.718	GCA_001943915.1	65.6	GCA_000383935.1	72.9	GCA_005239265.1	56.9032
																														GCA_900323955.1	32.9	GCA_002887715.1	50.5	GCA_001948805.1	65.6	GCA_002300165.1	71.6009	GCA_002386225.2	57.166
																														GCA_900323965.1	32.9	GCA_001901145.1	50.5126	GCA_001947365.1	65.6	GCA_004795115.1	72.3	GCA_002636095.1	57.1485
																														GCA_900323925.1	32.9	GCA_000026285.2	50.6637	GCA_001841615.1	65.6	GCA_001531145.1	72.6	GCA_002636375.1	57.0136
																														GCA_000253135.1	32.8419	GCA_002012045.1	50.6119	GCA_001841815.1	65.6	GCA_002920615.1	72	GCA_002635725.1	57.1767
																														GCA_002850395.1	32.7	GCA_900520325.1	50.7421	GCA_001840885.1	65.6	GCA_002803075.1	71.5	GCA_005239285.1	56.9527
																														GCA_003609855.1	32.9602	GCA_900635205.1	50.6	GCA_001843535.1	65.6	GCA_002099185.1	71.5	GCA_002636215.1	57.1106
																														GCA_000470865.1	32.9	GCA_003966775.1	50.713	GCA_001842345.1	65.6	GCA_002705975.1	72.2	GCA_000346145.1	57.3971
																														GCA_001611405.1	32.8662	GCA_002180095.1	50.5811	GCA_001946165.1	65.6	GCA_000719925.1	72.7	GCA_000315385.1	57.2
																														GCA_001611425.1	32.8662	GCA_001660585.1	50.6194	GCA_001949085.1	65.6	GCA_003977855.1	69.1	GCA_900452125.1	57.1
																														GCA_001027045.1	32.7693	GCA_002952095.1	50.4322	GCA_001852555.1	65.6	GCA_001905795.1	71.2	GCA_900461485.1	57
																														GCA_900620215.1	32.7647	GCA_900497415.1	50.6718	GCA_001841395.1	65.6	GCA_003574445.1	70.7	GCA_000742135.1	57
																														GCA_002089035.2	32.9	GCA_003325975.1	50.5294	GCA_001850465.1	65.6	GCA_002803155.1	71.8	GCA_900452045.1	57
																														GCA_003030225.1	32.9	GCA_003194345.1	50.7307	GCA_002130955.1	65.6	GCA_000527195.1	72.3	GCA_000281755.1	57
																														GCA_001879545.1	32.8	GCA_002996945.1	50.7795	GCA_001945245.1	65.6	GCA_001905485.1	71.6	GCA_001590945.1	57
																														GCA_002952015.1	32.7	GCA_003956185.1	50.645	GCA_001948865.1	65.6	GCA_004023625.1	70.5	GCA_000826585.2	57.2
																														GCA_900474665.1	32.9	GCA_000258025.1	50.7949	GCA_001851345.1	65.6	GCA_000725655.1	71.7	GCA_000614665.1	57
																														GCA_003944865.1	32.8	GCA_001900335.1	50.8	GCA_002131395.1	65.6	GCA_003626575.1	73.2	GCA_000163455.1	56.9
																														GCA_001456215.1	32.9	GCA_003076395.1	50.4633	GCA_001848625.1	65.6	GCA_000383635.1	71.4	GCA_900608215.1	56.9
																														GCA_003010875.1	32.7704	GCA_004771135.1	50.649	GCA_001841685.1	65.6	GCA_003024215.1	71.6	GCA_900607545.1	57.1
																														GCA_900474535.1	32.8	GCA_002055635.1	50.6278	GCA_001840775.1	65.6	GCA_000720295.1	71.8	GCA_900451585.1	56.9
																														GCA_001018655.2	32.7419	GCA_004141955.1	50.7134	GCA_001850905.1	65.6	GCA_008039505.1	70.7	GCA_003861225.1	56.8
																														GCA_001018735.2	32.8072	GCA_000819645.1	50.7866	GCA_001850935.1	65.6	GCA_002803085.1	71.2	GCA_900451635.1	57.1
																														GCA_001019415.2	32.8	GCA_002142715.1	50.386	GCA_001852405.1	65.6	GCA_000158875.1	69.7	GCA_003861515.1	57.1
																														GCA_001019275.2	32.7485	GCA_003018235.1	50.4692	GCA_004106125.1	65.6	GCA_002237655.1	72.3	GCA_003861035.1	57
																														GCA_004772055.1	32.9	GCA_001663475.1	50.717	GCA_001841845.1	65.6	GCA_002705685.1	71.5	GCA_900608005.1	56.9
																														GCA_000245495.1	32.8	GCA_002157245.1	50.829	GCA_002131805.1	65.6	GCA_900090085.1	71.6	GCA_003861435.1	57
																														GCA_003203655.1	32.8428	GCA_000931565.1	50.786	GCA_001844245.1	65.6	GCA_000377105.1	73.6	GCA_900451815.1	57.2
																														GCA_001611325.1	32.8655	GCA_001617565.1	50.9191	GCA_002129385.1	65.6	GCA_000426325.1	73.1	GCA_003860995.1	56.8
																														GCA_001611345.1	32.9	GCA_900618295.1	50.9	GCA_002129865.1	65.6	GCA_004563805.1	70.9	GCA_900608395.1	56.9
																														GCA_002633765.1	32.9	GCA_900636075.1	50.8	GCA_001844015.1	65.6	GCA_000373665.1	72.3	GCA_901420855.1	57.3
																														GCA_001594205.1	32.9	GCA_001618365.1	50.7445	GCA_002128845.1	65.6	GCA_001984575.1	72	GCA_900608295.1	56.9
																														GCA_900636355.1	37.7	GCA_001021615.1	50.7	GCA_001946085.1	65.6	GCA_000719895.1	71.7	GCA_900608275.1	56.9
																														GCA_008370795.1	32.8448	GCA_001679985.1	50.6015	GCA_001852485.1	65.6	GCA_004794975.1	71.6	GCA_900452005.1	57.3
																														GCA_003194185.1	32.8	GCA_003031775.1	50.7308	GCA_001848585.1	65.6	GCA_001280065.1	71.3	GCA_003861125.1	56.8
																														GCA_004119935.1	32.8835	GCA_001021595.1	50.7	GCA_004327685.1	65.6	GCA_000719665.1	72.5	GCA_900608405.1	57.2
																														GCA_003194205.1	32.9	GCA_003018115.1	50.7599	GCA_000652695.1	65.6	GCA_007050945.1	69.9	GCA_900607905.1	57
																														GCA_003798185.1	32.8	GCA_000968515.1	50.785	GCA_004109125.1	65.6	GCA_000365385.1	72.7	GCA_900607715.1	57.5
																														GCA_003194145.1	32.8	GCA_008370755.1	50.6769	GCA_004110645.1	65.6	GCA_000716605.1	70.2	GCA_900607635.1	56.9
																														GCA_003194065.1	32.9	GCA_000599685.1	50.7	GCA_004110125.1	65.6	GCA_004798565.1	72.3	GCA_900608455.1	57
																														GCA_003194165.1	32.8	GCA_002012245.1	50.9192	GCA_001839895.1	65.6	GCA_000424845.1	72.5	GCA_004332095.1	56.9685
																														GCA_005153985.1	32.8	GCA_003018355.1	50.7564	GCA_001844845.1	65.6	GCA_000720235.1	72.5	GCA_900607935.1	57.1
																														GCA_002356655.1	32.8666	GCA_007997855.1	50.7486	GCA_001844145.1	65.6	GCA_000719605.1	70.9	GCA_900607855.1	57.2
																														GCA_000258685.1	32.9	GCA_003204955.1	50.4265	GCA_002131685.1	65.6	GCA_000718375.1	72.4	GCA_900608415.1	57.1
																														GCA_002407105.1	33	GCA_008152105.1	50.4315	GCA_001949015.1	65.6	GCA_000720065.1	72.5	GCA_003940465.1	56.7
																														GCA_900240125.1	32.7	GCA_001660565.1	50.6301	GCA_000656735.1	65.7	GCA_000424805.1	73.6	GCA_003688735.1	58
																														GCA_003343155.1	32.8777	GCA_000148605.1	50.609	GCA_004111555.1	65.6	GCA_001044185.1	72.4	GCA_900608335.1	57.1
																														GCA_003350605.1	32.7801	GCA_002056635.1	50.756	GCA_001943895.1	65.6	GCA_000717875.1	70.9	GCA_900607955.1	57
																														GCA_003029665.1	33	GCA_001900315.1	50.6	GCA_004105335.1	65.6	GCA_000514995.1	73.4	GCA_900607515.1	56.8
																														GCA_008630815.1	32.9	GCA_003288455.1	50.7981	GCA_008042395.1	65.6	GCA_008806595.1	70.5	GCA_900607815.1	57.2
																														GCA_003031465.1	33	GCA_002215115.1	50.6686	GCA_000659605.1	65.6	GCA_001687325.1	71.5	GCA_900608435.1	57
																														GCA_008630755.1	33.1	GCA_003571825.1	50.6627	GCA_002130845.1	65.6	GCA_000720115.1	71.8	GCA_900608445.1	57.3
																														GCA_008630835.1	33	GCA_000219515.3	50.6848	GCA_004108955.1	65.6	GCA_003626585.1	73.2	GCA_900607335.1	57.1
																														GCA_008630735.1	32.7	GCA_002948655.1	50.6018	GCA_001852365.1	65.6	GCA_900079415.1	72.7	GCA_900607375.1	57
																														GCA_008694165.1	33	GCA_002310695.1	50.5025	GCA_002130105.1	65.6	GCA_000717895.1	71.9	GCA_901420375.1	57.4
																														GCA_008630675.1	32.7	GCA_900636295.1	50.9	GCA_001848785.1	65.6	GCA_003984905.1	72.4	GCA_900607945.1	57
																														GCA_002993865.1	32.7912	GCA_003956445.1	50.5194	GCA_002131785.1	65.6	GCA_000720675.1	72.6	GCA_900607865.1	57.2
																														GCA_000367745.1	32.7469	GCA_002853805.1	50.3965	GCA_001841665.1	65.6	GCA_004151105.1	70.7	GCA_900607405.1	57.2
																														GCA_008630855.1	33.1	GCA_003956405.1	50.6814	GCA_001842055.1	65.6	GCA_000829695.1	71.8	GCA_900474395.1	56.8
																														GCA_008630875.1	33.6	GCA_000017745.1	50.5414	GCA_001852445.1	65.6	GCA_000718915.1	72.6	GCA_003860935.1	56.8
																														GCA_008694145.1	33.1	GCA_002741455.1	50.5644	GCA_001850365.1	65.6	GCA_000719575.1	69.5	GCA_901420845.1	57.1
																														GCA_004001345.1	32.8	GCA_002193095.1	50.829	GCA_001851715.1	65.6	GCA_001640565.1	71.3	GCA_003861185.1	57.1
																														GCA_008630715.1	33.3	GCA_002009315.1	50.7798	GCA_001841565.1	65.6	GCA_000718935.1	71.7	GCA_900607795.1	57
																														GCA_005153305.1	32.7	GCA_003812625.1	50.6318	GCA_004112485.1	65.6	GCA_000297635.1	72.9	GCA_003860815.1	56.8
																														GCA_003194105.1	32.9591	GCA_001618345.2	50.805	GCA_001851185.1	65.6	GCA_002705725.1	72.1	GCA_008573005.1	56.8
																														GCA_008630695.1	33.8	GCA_007998085.1	50.6408	GCA_001848765.1	65.6	GCA_003949875.1	73.1	GCA_008573035.1	56.7
																														GCA_008630795.1	33.5	GCA_003991155.1	50.3932	GCA_001852705.1	65.6	GCA_002224125.1	70.8	GCA_008573055.1	56.9
																														GCA_008630775.1	33.8	GCA_900747775.1	50.8	GCA_001852495.1	65.6	GCA_000717925.1	72.1	GCA_900607835.1	57
																														GCA_001471715.2	32.7947	GCA_002302335.1	50.6549	GCA_001849175.1	65.6	GCA_002742045.1	69.9	GCA_900451985.1	57.3
																														GCA_007827125.1	32.9806	GCA_005037775.2	50.8549	GCA_004109035.1	65.6	GCA_000719785.1	72.6	GCA_900608245.1	57
																														GCA_007827105.1	32.8443	GCA_900636065.1	50.6	GCA_000652855.1	65.6	GCA_000720145.1	72.3	GCA_003860795.1	56.9
																														GCA_007827115.1	32.7364	GCA_003095635.1	50.8	GCA_001851085.1	65.6	GCA_008868685.1	71.5	GCA_900608465.1	57.1
																														GCA_000160195.1	32.7501	GCA_001900635.1	50.6627	GCA_001840905.1	65.6	GCA_000716455.1	72.1	GCA_900607675.1	57.1
																														GCA_000149015.1	32.7	GCA_900636125.1	50.7	GCA_002131545.1	65.6	GCA_000720795.1	71.8	GCA_900608425.1	57.1
																														GCA_000146385.1	33.1	GCA_900635195.1	50.5	GCA_001947585.1	65.6	GCA_000612545.1	72	GCA_902166875.1	56.9
																														GCA_900706775.1	32.8	GCA_002180275.1	50.6211	GCA_004107125.1	65.6	GCA_004795055.1	71.5	GCA_900607895.1	57
																														GCA_000330825.2	32.8	GCA_002741255.1	50.6689	GCA_001842225.1	65.6	GCA_004795035.1	71.6	GCA_900452335.1	57.3
																														GCA_001544175.1	32.7	GCA_003017995.1	50.7566	GCA_002129885.1	65.6	GCA_001279605.1	72.6	GCA_900451625.1	57
																														GCA_002902425.1	32.8	GCA_000026545.1	50.5524	GCA_001841605.1	65.6	GCA_001279545.1	72.4	GCA_001471835.2	56.8
																														GCA_900457755.1	32.8	GCA_900635165.1	50.7	GCA_002130945.1	65.6	GCA_000721335.1	72.7	GCA_003861165.1	56.4
																														GCA_003260525.1	32.8	GCA_002214205.1	50.2981	GCA_001844825.1	65.6	GCA_001866675.1	71.3	GCA_002369925.1	57
																														GCA_008039735.1	32.9	GCA_005014055.1	50.7523	GCA_001850495.1	65.6	GCA_000719735.1	72.6	GCA_001471625.2	57.2
																														GCA_900457385.1	32.9	GCA_003956425.1	50.5207	GCA_002129545.1	65.6	GCA_003143855.1	70.8	GCA_003860885.1	57.2
																														GCA_900458325.1	32.9	GCA_003017615.1	50.7895	GCA_004110465.1	65.6	GCA_000721525.1	71.8	GCA_003402495.1	56.9
																														GCA_003017305.1	32.8	GCA_000829985.1	50.5867	GCA_002131525.1	65.6	GCA_000373585.1	71.9	GCA_008572835.1	56.7
																														GCA_900458315.1	32.9	GCA_002012205.1	50.8406	GCA_001843725.1	65.6	GCA_000721455.1	73.2	GCA_902166855.1	57.1
																														GCA_001018875.2	32.9	GCA_001007915.1	50.4821	GCA_001947815.1	65.6	GCA_001866665.1	71.5	GCA_000474885.1	57.1
																														GCA_008039755.1	32.9	GCA_006777085.1	50.6722	GCA_001851575.1	65.6	GCA_000718955.1	71.8	GCA_003037165.1	57.2
																														GCA_900458215.1	32.9	GCA_000725265.1	50.7206	GCA_001948215.1	65.6	GCA_001507435.1	70	GCA_900608015.1	56.7
																														GCA_900457445.1	32.9	GCA_900636175.1	50.8	GCA_002129825.1	65.6	GCA_001280015.1	71.3	GCA_900608285.1	57.1
																														GCA_008039645.1	32.8	GCA_002741435.1	50.3939	GCA_001850325.1	65.6	GCA_000719855.1	72.5	GCA_900607385.1	57
																														GCA_003017535.1	32.8	GCA_002860085.1	50.5679	GCA_002130775.1	65.6	GCA_001905425.1	72.4	GCA_003226115.1	57.2
																														GCA_900458185.1	32.8	GCA_002057355.1	50.6	GCA_002130935.1	65.6	GCA_000719625.1	72.4	GCA_003402995.1	56.9
																														GCA_900457485.1	32.8	GCA_900636085.1	50.8	GCA_001841715.1	65.6	GCA_002907485.1	72	GCA_003861135.1	57
																														GCA_900457325.1	32.8	GCA_001901025.1	50.6496	GCA_002130865.1	65.6	GCA_001746305.1	71.6	GCA_900608345.1	57.5
																														GCA_008039795.1	32.9	GCA_002180195.1	50.8096	GCA_004109605.1	65.6	GCA_000719425.1	72.6	GCA_000474865.1	57.1
																														GCA_900457315.1	32.9	GCA_001901045.1	50.6503	GCA_004110535.1	65.6	GCA_001653115.1	71.9	GCA_003861235.1	57.1
																														GCA_900457355.1	32.8	GCA_003344465.1	50.5895	GCA_001840755.1	65.6	GCA_000482585.1	73.1	GCA_900607655.1	56.6
																														GCA_003390315.1	32.8	GCA_004135775.1	50.7672	GCA_001850345.1	65.6	GCA_900110755.1	71.2	GCA_900451725.1	57.1
																														GCA_900458235.1	32.9	GCA_002787545.1	50.6202	GCA_004113225.1	65.6	GCA_900290235.1	71.5	GCA_900452135.1	57
																														GCA_900458175.1	32.8	GCA_000013305.1	50.5	GCA_001947185.1	65.6	GCA_900091775.1	71.5	GCA_003860955.1	56.5
																														GCA_003260465.1	32.9	GCA_002587005.1	50.5344	GCA_002129565.1	65.6	GCA_000725625.1	72.3	GCA_902166915.1	57.1
																														GCA_001471675.2	32.8	GCA_001051135.1	50.7	GCA_001944125.1	65.6	GCA_001514305.1	70.2	GCA_901420955.1	57.3
																														GCA_003937725.1	32.9	GCA_000257275.1	50.9	GCA_001841195.1	65.6	GCA_000373465.1	72.1	GCA_900452155.1	57.3
																														GCA_900457885.1	32.9	GCA_002741495.1	50.2191	GCA_001944525.1	65.6	GCA_007096885.1	72.4	GCA_900608355.1	57.2
																														GCA_900457555.1	32.7	GCA_006337025.1	50.5679	GCA_001851425.1	65.6	GCA_003977835.1	72	GCA_001008725.1	57
																														GCA_900458345.1	32.9	GCA_002996665.1	50.6708	GCA_001942885.1	65.6	GCA_000701325.1	72.3	GCA_003860845.1	57.1
																														GCA_003260535.1	32.8	GCA_004135815.1	50.7689	GCA_004111735.1	65.6	GCA_000717715.1	73.8	GCA_900607925.1	57.1
																														GCA_900457875.1	32.8	GCA_002893905.2	50.6835	GCA_004109845.1	65.6	GCA_001279615.1	72.7	GCA_003335025.1	57.2
																														GCA_900457505.1	32.8	GCA_001900835.1	50.6887	GCA_001841175.1	65.6	GCA_000816485.1	70	GCA_900452095.1	57.2
																														GCA_900457575.1	32.9	GCA_000813165.1	50.565	GCA_002131595.1	65.6	GCA_001469455.2	71.9	GCA_003324315.1	57.3
																														GCA_001471695.2	32.7	GCA_004193755.1	50.8094	GCA_001946945.1	65.6	GCA_001746365.1	71.6	GCA_003861025.1	57.1
																														GCA_900457795.1	32.9	GCA_002012145.1	50.6811	GCA_001949025.1	65.6	GCA_001280885.1	71.7	GCA_900607505.1	57.3
																														GCA_001018965.2	32.9	GCA_002215095.1	50.5868	GCA_001851195.1	65.6	GCA_002081495.1	71.8	GCA_900451445.1	57.1
																														GCA_003017475.1	32.9	GCA_003342715.1	50.5774	GCA_002131585.1	65.6	GCA_000718815.1	71.9	GCA_900607435.1	57.2
																														GCA_000180095.1	32.9	GCA_900520385.1	50.6015	GCA_001948525.1	65.6	GCA_001509795.1	72.2	GCA_003861475.1	56.7
																														GCA_008039685.1	32.8	GCA_003956225.1	50.7122	GCA_001946955.1	65.6	GCA_000721365.1	72.4	GCA_900608265.1	57.1
																														GCA_900458305.1	32.9	GCA_002357915.1	50.5573	GCA_001889675.1	65.6	GCA_000721435.1	72.5	GCA_900607685.1	57.2
																														GCA_900458495.1	32.9	GCA_003956285.1	50.5164	GCA_002131385.1	65.6	GCA_001636945.1	71.2	GCA_900452035.1	56.5
																														GCA_900458275.1	32.8	GCA_000147855.3	50.7784	GCA_004111945.1	65.6	GCA_900091745.1	72.1	GCA_900452175.1	57.3
																														GCA_008039625.1	32.9	GCA_002879975.1	50.8	GCA_001944285.1	65.6	GCA_000720325.1	72.4	GCA_003861465.1	57.2
																														GCA_002206395.2	32.8	GCA_002803805.2	50.8373	GCA_001850395.1	65.6	GCA_000719345.1	72.1	GCA_900607415.1	56.8
																														GCA_003017415.1	32.8	GCA_002853715.1	50.6941	GCA_002130215.1	65.6	GCA_001279425.1	72.7	GCA_000599905.1	56.9
																														GCA_003017395.1	32.8	GCA_002220215.1	50.7	GCA_001849935.1	65.6	GCA_000720185.1	72.8	GCA_900608315.1	56.9
																														GCA_001019455.2	33	GCA_002741295.1	50.7602	GCA_001850825.1	65.6	GCA_000719415.1	72.9	GCA_000709205.1	57
																														GCA_900457455.1	32.8	GCA_003667405.1	50.5074	GCA_004113975.1	65.6	GCA_001279885.1	72.4	GCA_901420995.1	57.3
																														GCA_900457955.1	32.8	GCA_002012305.1	50.4656	GCA_001848545.1	65.6	GCA_001279815.1	72.4	GCA_003225835.1	57
																														GCA_900458145.1	32.9	GCA_002012265.1	50.8489	GCA_001848655.1	65.6	GCA_900095575.1	71.8	GCA_900608485.1	57.2
																														GCA_900457525.1	32.9	GCA_003956465.1	50.5131	GCA_002131245.1	65.6	GCA_001509785.1	72.2	GCA_900451745.1	57
																														GCA_900458055.1	32.9	GCA_001280385.1	50.6091	GCA_002131715.1	65.6	GCA_001279985.1	70.9	GCA_003861545.1	57.1
																														GCA_900458485.1	32.8	GCA_006088875.1	50.8016	GCA_001850105.1	65.6	GCA_000719655.1	72.5	GCA_003225815.1	56.7
																														GCA_003324235.1	32.8	GCA_003570765.1	50.795	GCA_001840805.1	65.6	GCA_000719705.1	73	GCA_003861575.1	57.3
																														GCA_900457715.1	32.9	GCA_002165115.2	50.4917	GCA_001847665.1	65.6	GCA_000717945.1	71.1	GCA_900608145.1	57.1
																														GCA_900457765.1	32.9	GCA_002863845.1	50.4184	GCA_004113425.1	65.6	GCA_000721515.1	73.3	GCA_900474425.1	56.8
																														GCA_003938815.1	32.8	GCA_002741215.1	50.7576	GCA_001944155.1	65.6	GCA_003311645.1	72.9	GCA_003226075.1	57.2
																														GCA_900458295.1	32.7	GCA_003031815.1	50.6797	GCA_002131195.1	65.6	GCA_000280905.1	72.7	GCA_902166885.1	57
																														GCA_900457545.1	32.9	GCA_004804185.1	50.6488	GCA_002131335.1	65.6	GCA_000719815.1	73.5	GCA_003225855.1	57.2
																														GCA_900457645.1	32.9	GCA_002741535.1	50.1826	GCA_001852325.1	65.6	GCA_001014595.1	73.4	GCA_900608155.1	57.1
																														GCA_900457895.1	32.9	GCA_003018855.1	50.7302	GCA_001845225.1	65.6	GCA_001279965.1	72.5	GCA_900607425.1	57.1
																														GCA_900457675.1	32.9	GCA_900184875.1	50.9244	GCA_002129265.1	65.6	GCA_000719695.1	73.8	GCA_900608325.1	57.3
																														GCA_900457845.1	32.9	GCA_002716885.1	50.8533	GCA_002129205.1	65.6	GCA_006335115.1	74.9	GCA_003861495.1	57
																														GCA_900458045.1	32.8	GCA_002787645.1	50.4316	GCA_001851325.1	65.6	GCA_000719335.1	73.5	GCA_901420575.1	56.9
																														GCA_900458455.1	32.8	GCA_002077195.1	50.9496	GCA_001851665.1	65.6	GCA_001590865.1	71	GCA_902166935.1	57.3
																														GCA_900457665.1	32.8	GCA_001900555.1	50.6302	GCA_001948285.1	65.6	GCA_001279765.1	72.3	GCA_900607985.1	57
																														GCA_900457565.1	32.8	GCA_003018215.1	50.8551	GCA_001840725.1	65.6	GCA_004795015.1	71.7	GCA_900608205.1	56.3
																														GCA_900457725.1	32.9	GCA_000184185.1	50.7764	GCA_002130605.1	65.6	GCA_005047355.1	69.5	GCA_003858555.1	56.7951
																														GCA_001019035.2	32.8	GCA_002310615.1	50.8432	GCA_001849235.1	65.6	GCA_000717805.1	72	GCA_900608135.1	57.2
																														GCA_900457965.1	32.8	GCA_002011965.1	50.7236	GCA_001840925.1	65.6	GCA_001279735.1	72.6	GCA_900451465.1	57.2
																														GCA_900458075.1	32.8	GCA_001566635.1	50.575	GCA_001851125.1	65.6	GCA_000716615.1	72.3	GCA_901421045.1	57.4
																														GCA_900457805.1	32.8	GCA_000258145.1	50.7764	GCA_001945325.1	65.6	GCA_003949835.1	72.4	GCA_000783515.2	57.3
																														GCA_900458465.1	32.8	GCA_002165095.2	50.6707	GCA_001944065.1	65.6	GCA_002551435.1	71.6	GCA_003225775.1	57.3
																														GCA_900457825.1	32.9	GCA_003122105.1	50.7315	GCA_004110565.1	65.6	GCA_001279455.1	72.4	GCA_000599925.1	57.2
																														GCA_900457785.1	32.9	GCA_003018255.1	50.9486	GCA_001848645.1	65.6	GCA_000721305.1	73.3	GCA_003861175.1	56.4
																														GCA_001369415.1	32.8	GCA_002011945.1	50.7285	GCA_001841245.1	65.6	GCA_000721495.1	73.2	GCA_900707025.1	57.4
																														GCA_900457995.1	32.8	GCA_001610755.1	50.4704	GCA_001850085.1	65.6	GCA_000721415.1	72.6	GCA_002260725.1	57.2
																														GCA_900457695.1	32.9	GCA_002741275.1	50.6427	GCA_001942645.1	65.6	GCA_001509505.1	72.2	GCA_900452195.1	56.7
																														GCA_900457415.1	32.8	GCA_003030365.1	50.7412	GCA_001849665.1	65.6	GCA_001279905.1	72.3	GCA_900607875.1	56.9
																														GCA_001019335.2	32.9	GCA_002105735.1	50.9515	GCA_001945225.1	65.6	GCA_008271805.1	71.5	GCA_900451965.1	57.3
																														GCA_900457685.1	32.8	GCA_000010385.1	50.7481	GCA_001849845.1	65.6	GCA_002551375.1	71.7	GCA_900608075.1	57.4
																														GCA_900457635.1	32.9	GCA_002741315.1	50.7119	GCA_001851245.1	65.6	GCA_005860785.1	70.5	GCA_000709225.1	57.3
																														GCA_001019055.2	32.8	GCA_001901465.1	50.8	GCA_001840835.1	65.6	GCA_001279855.1	72.4	GCA_900451355.1	57
																														GCA_900458395.1	32.9	GCA_002951715.1	50.6332	GCA_004114035.1	65.5	GCA_001279925.1	72.3	GCA_900451825.1	56.7
																														GCA_900458405.1	32.8	GCA_000971615.1	50.6576	GCA_001841425.1	65.6	GCA_000719555.1	73.2	GCA_900452485.1	57.3
																														GCA_900457405.1	32.9	GCA_003956265.1	50.7144	GCA_001944845.1	65.6	GCA_001280045.1	71.8	GCA_900451925.1	57
																														GCA_900457905.1	32.8	GCA_000464955.2	50.6616	GCA_001948225.1	65.6	GCA_002291145.1	70.3	GCA_900452075.1	57.2
																														GCA_900457595.1	32.8	GCA_000801185.2	50.6616	GCA_001849425.1	65.6	GCA_005786655.1	69.9	GCA_900451765.1	56.4
																														GCA_900457975.1	32.9	GCA_002850675.5	50.8306	GCA_001853285.1	65.6	GCA_001866645.1	69.9	GCA_900451185.1	57
																														GCA_900458445.1	32.9	GCA_002741515.1	50.6391	GCA_001853245.1	65.6	GCA_002005565.1	72.5	GCA_900451855.1	56.7
																														GCA_900458035.1	32.9	GCA_001515725.1	50.7	GCA_001840985.1	65.6	GCA_001746315.1	71.6	GCA_901420465.1	57.3
																														GCA_900458005.1	32.9	GCA_002999075.1	50.799	GCA_001943645.1	65.6	GCA_001279775.1	70.6	GCA_900452205.1	57.2
																														GCA_900458085.1	32.8	GCA_002860105.1	50.7249	GCA_004112925.1	65.6	GCA_001279625.1	72.2	GCA_003861585.1	57.3
																														GCA_004403005.1	32.9	GCA_003956305.1	50.5797	GCA_004113875.1	65.5	GCA_000720645.1	72.1	GCA_900474465.1	57.1
																														GCA_900458105.1	32.9	GCA_003073875.1	50.8906	GCA_001851295.1	65.6	GCA_000720175.1	71.5	GCA_900608185.1	56.9
																														GCA_900457395.1	32.8	GCA_000599645.1	51	GCA_001849675.1	65.6	GCA_001279845.1	72.4	GCA_902166925.1	57.1
																														GCA_003017495.1	32.8	GCA_002741555.1	50.4728	GCA_001841545.1	65.6	GCA_008932075.1	71.4	GCA_000807515.2	57.1075
																														GCA_002554295.1	32.9	GCA_003352425.1	50.3496	GCA_001852725.1	65.6	GCA_000719745.1	72.3	GCA_900607555.1	57.4
																														GCA_900457625.1	32.8	GCA_002741195.1	50.423	GCA_000659285.1	65.6	GCA_000718945.1	71	GCA_000709165.1	57.3
																														GCA_900458415.1	32.8	GCA_003413625.1	50.6428	GCA_000669635.1	65.6	GCA_002551175.1	71.5	GCA_003860805.1	57.1
																														GCA_900458095.1	32.8	GCA_002903125.1	50.8415	GCA_001850965.1	65.6	GCA_000590515.1	71.1	GCA_902388155.1	57.3
																														GCA_900457985.1	32.9	GCA_001886935.1	50.7	GCA_001947515.1	65.6	GCA_001279685.1	72.4	GCA_900452235.1	57.1
																														GCA_900457585.1	32.9	GCA_002192295.1	50.8127	GCA_004106795.1	65.6	GCA_001279445.1	72.3	GCA_900451775.1	56.9
																														GCA_900457835.1	32.9	GCA_001644725.1	50.8849	GCA_002129665.1	65.6	GCA_001279355.1	72.5	GCA_003226095.1	57.3
																														GCA_003017695.1	32.7	GCA_001442495.1	50.6	GCA_004113145.1	65.6	GCA_001279655.1	72.1	GCA_900451755.1	57
																														GCA_003017635.1	32.8	GCA_002180215.1	50.7608	GCA_000659365.1	65.6	GCA_000720635.1	72.8	GCA_000474905.1	57.1
																														GCA_003017715.1	32.9	GCA_008807135.1	50.6393	GCA_000659265.1	65.6	GCA_000972385.1	70.4	GCA_900451845.1	57
																														GCA_900457275.1	32.9	GCA_002237305.1	50.4	GCA_001842595.1	65.6	GCA_900092005.1	71.6	GCA_900451885.1	56.9
																														GCA_900458165.1	32.8	GCA_002116715.2	50.6762	GCA_000669715.1	65.6	GCA_003851625.1	70.3	GCA_003861365.1	57.2
																														GCA_900457775.1	32.8	GCA_007012305.1	50.8652	GCA_001850475.1	65.6	GCA_001279695.1	70.7	GCA_900451715.1	56.9
																														GCA_003017595.1	32.9	GCA_900636405.1	50.4	GCA_001855865.1	65.6	GCA_000717635.1	72.3	GCA_003861275.1	56.8
																														GCA_001018905.2	32.8	GCA_002788295.1	50.737	GCA_001944615.1	65.6	GCA_001279025.1	71.9	GCA_900452165.1	57.1
																														GCA_900457285.1	32.9	GCA_001618325.1	50.7938	GCA_001945865.1	65.6	GCA_000716335.1	72.4	GCA_900451545.1	56.9
																														GCA_900457345.1	32.7	GCA_002163655.1	50.7	GCA_001944715.1	65.6	GCA_008107605.1	68.5	GCA_901421095.1	57.3
																														GCA_900457605.1	32.8	GCA_003432305.1	50.7	GCA_001945155.1	65.6	GCA_000972395.1	72.2	GCA_900452445.1	57.4
																														GCA_900458025.1	32.9	GCA_900636785.1	50.8	GCA_001944295.1	65.6	GCA_900091885.1	73.3	GCA_000709185.1	57.2
																														GCA_900457295.1	32.8	GCA_900520285.1	50.8035	GCA_001944415.1	65.6	GCA_004403015.1	72.6	GCA_900451875.1	57.7
																														GCA_900457865.1	32.8	GCA_008632575.1	50.8494	GCA_001943435.1	65.6	GCA_001279935.1	72.3	GCA_900452185.1	57.3
																														GCA_900458375.1	32.9	GCA_003711005.1	50.8094	GCA_001943575.1	65.6	GCA_002920535.1	72.1	GCA_900452115.1	57.4
																														GCA_900458065.1	32.8	GCA_008124425.1	50.8521	GCA_001945165.1	65.6	GCA_002382885.1	71.2	GCA_002248045.2	56.7
																														GCA_900458155.1	32.9	GCA_900149915.1	50.6	GCA_001944795.1	65.6	GCA_900091955.1	69.6	GCA_900461505.1	57.3
																														GCA_900458335.1	32.9	GCA_003254065.1	50.6968	GCA_001945205.1	65.6	GCA_002844215.1	73.2	GCA_002588365.1	57.3
																														GCA_006370485.1	32.8	GCA_002741175.1	50.6917	GCA_001943495.1	65.6	GCA_000719475.1	72.9	GCA_006546385.1	57.1
																														GCA_004403555.1	32.9	GCA_008632555.1	50.8507	GCA_001842255.1	65.6	GCA_003129505.1	71.4	GCA_900608475.1	57.3
																														GCA_902385895.1	32.8	GCA_002237325.1	50.8	GCA_001943825.1	65.6	GCA_002551345.1	71.7	GCA_900451405.1	57.4
																														GCA_003419405.1	32.9	GCA_003019115.1	50.7572	GCA_002131325.1	65.6	GCA_008905045.1	70	GCA_900451675.1	57.5
																														GCA_900458725.1	32.8	GCA_001900295.1	50.5	GCA_002130515.1	65.6	GCA_000721625.1	74.1	GCA_003861075.1	57.2
																														GCA_900457745.1	32.7	GCA_900622665.1	50.9091	GCA_001945845.1	65.6	GCA_002551305.1	71.5	GCA_901420925.1	57.3
																														GCA_003017355.1	32.8	GCA_002953455.1	50.5069	GCA_002130615.1	65.6	GCA_900091835.1	72	GCA_901420195.1	57.2
																														GCA_900457855.1	32.7	GCA_002787315.1	50.7745	GCA_002130525.1	65.6	GCA_008042035.1	71.7	GCA_008704085.1	57.1
																														GCA_900458115.1	32.7	GCA_001860505.1	50.8	GCA_000660585.1	65.5	GCA_002551465.1	71.5	GCA_902166945.1	56.6
																														GCA_001018885.2	32.9	GCA_001900965.1	50.9	GCA_000680915.1	65.6	GCA_001279485.1	72.4	GCA_902166845.1	56.6
																														GCA_900457925.1	32.8	GCA_002786655.1	50.6233	GCA_000679875.1	65.6	GCA_004117935.1	72.6	GCA_900474365.1	57
																														GCA_000361145.1	32.9	GCA_003018475.1	50.6284	GCA_000658135.1	65.6	GCA_002939385.1	72.1	GCA_003861085.1	56.7
																														GCA_001019215.2	32.9	GCA_004792495.1	50.8894	GCA_002131105.1	65.6	GCA_002242735.1	71.3	GCA_900707015.1	57.1
																														GCA_001019065.2	32.9	GCA_000468515.1	50.9	GCA_004113495.1	65.6	GCA_001279725.1	71.5	GCA_900978065.1	57.6
																														GCA_008039825.1	32.9	GCA_004301465.1	50.7561	GCA_001844775.1	65.6	GCA_003846275.1	70.7	GCA_900451865.1	57.3
																														GCA_003017425.1	32.9	GCA_001900415.1	50.7	GCA_002129485.1	65.6	GCA_003846155.1	70.8	GCA_900451655.1	57.3
																														GCA_001019555.2	32.8	GCA_002899475.1	50.8	GCA_002129785.1	65.6	GCA_008386495.1	70	GCA_900452365.1	57.3
																														GCA_008039745.1	32.9	GCA_002945135.3	50.825	GCA_002129805.1	65.6	GCA_001279495.1	72.5	GCA_003861255.1	57.2
																														GCA_000563195.1	32.8	GCA_001900435.1	50.7	GCA_004109195.1	65.6	GCA_001426615.1	71.3	GCA_901420815.1	56.9
																														GCA_000359885.1	32.8	GCA_003073835.1	50.7952	GCA_004113365.1	65.6	GCA_004795155.1	72.3	GCA_901420645.1	57.3
																														GCA_900457935.1	32.9	GCA_900497455.1	50.8248	GCA_001840225.1	65.6	GCA_900091975.1	71.6	GCA_003861425.1	57.2
																														GCA_000622935.1	32.8	GCA_002180055.1	50.7528	GCA_001844385.1	65.6	GCA_000722015.1	70.9	GCA_008572915.1	56.9
																														GCA_001019565.2	32.9	GCA_001750845.1	50.5419	GCA_002129635.1	65.6	GCA_900091315.1	71.3	GCA_003860985.1	57.4
																														GCA_000569175.1	32.7	GCA_003856995.1	50.3988	GCA_001845145.1	65.6	GCA_003013745.1	72.2	GCA_002248955.2	57.3409
																														GCA_000564755.1	32.8	GCA_001900375.1	50.9	GCA_001844195.1	65.6	GCA_002551295.1	71.7	GCA_901420795.1	57.1
																														GCA_000559965.1	32.8	GCA_001542675.2	50.8073	GCA_000653315.1	65.6	GCA_000719365.1	71.6	GCA_003860785.1	57.1
																														GCA_001018795.2	32.8	GCA_000801165.1	50.7528	GCA_001844435.1	65.6	GCA_001280095.1	73.1	GCA_900452085.1	56.8
																														GCA_000572465.1	32.8	GCA_003925895.1	50.7009	GCA_004111935.1	65.6	GCA_001280125.1	73.1	GCA_002248105.2	56.6758
																														GCA_000576905.1	32.8	GCA_003044015.1	50.6	GCA_004106785.1	65.6	GCA_000797385.1	73.1	GCA_003413505.1	57.142
																														GCA_000359845.1	32.7	GCA_001901125.1	50.8518	GCA_000657075.1	65.6	GCA_001279365.1	72	GCA_002260885.1	57.1
																														GCA_003260475.1	32.9	GCA_003410275.1	50.6611	GCA_002128945.1	65.6	GCA_003846195.1	70	GCA_001874715.1	56.6
																														GCA_000570755.1	32.7	GCA_001900655.1	50.7005	GCA_002131085.1	65.6	GCA_003846185.1	71.7	GCA_900452025.1	57.5
																														GCA_000537775.1	32.7	GCA_005156265.1	50.8216	GCA_004113335.1	65.6	GCA_003846175.1	70.1	GCA_901420605.1	57.3
																														GCA_008039715.1	32.9	GCA_003956385.1	50.7332	GCA_004113545.1	65.6	GCA_001746285.1	71.5	GCA_003860895.1	57.6
																														GCA_001019355.2	33	GCA_001900775.1	50.8905	GCA_004108075.1	65.6	GCA_000718775.1	72.8	GCA_900607495.1	57
																														GCA_001019015.2	32.9	GCA_003288415.1	50.8862	GCA_001841455.1	65.6	GCA_002920575.1	72.5	GCA_900451575.1	57.4
																														GCA_002140165.1	32.8	GCA_001900675.1	50.8288	GCA_001889665.1	65.6	GCA_003846285.1	72.8	GCA_900452505.1	57.4
																														GCA_000560585.1	32.8	GCA_002811555.3	50.3539	GCA_001850975.1	65.6	GCA_008042275.1	71	GCA_001373075.1	57.9
																														GCA_000560365.1	32.8	GCA_003956345.1	50.9015	GCA_002129505.1	65.6	GCA_002551475.1	71.6	GCA_902166865.1	57.1
																														GCA_000563415.1	32.8	GCA_003030025.1	50.7804	GCA_004109245.1	65.6	GCA_002910915.1	70.8	GCA_900451495.1	56.8
																														GCA_000593845.1	32.7	GCA_900174635.1	50.739	GCA_004110455.1	65.6	GCA_001509485.1	73.3	GCA_900452725.1	56.9
																														GCA_000537895.1	32.7	GCA_003051985.2	50.7666	GCA_004113735.1	65.6	GCA_002027195.1	70.7	GCA_900451995.1	57.3
																														GCA_000536795.1	32.7	GCA_002494365.2	50.7917	GCA_001841355.1	65.6	GCA_002920635.1	70.9	GCA_900451905.1	57
																														GCA_001019475.2	32.8	GCA_002180135.1	50.7925	GCA_001852785.1	65.6	GCA_008042065.1	71.3	GCA_900452625.1	56.8
																														GCA_900128655.1	32.3	GCA_900174625.1	50.8149	GCA_001842875.1	65.6	GCA_005768555.2	69.9	GCA_900451895.1	56.6
																														GCA_000539815.1	32.7	GCA_001900495.1	50.7082	GCA_001851435.1	65.6	GCA_003568675.1	69.9	GCA_900451915.1	57.4
																														GCA_000576795.1	32.8	GCA_900636005.1	50.7	GCA_001942805.1	65.6	GCA_000239075.2	71.4	GCA_900452055.1	57.4
																														GCA_000538255.1	32.7	GCA_004405205.2	50.8868	GCA_004112235.1	65.6	GCA_000179195.1	73.3	GCA_901542315.1	57.3
																														GCA_000541135.1	32.7	GCA_000599625.1	51	GCA_001841785.1	65.6	GCA_001428885.1	71.6	GCA_902166895.1	57.2
																														GCA_900126045.1	32.7	GCA_001900455.1	50.8	GCA_001850375.1	65.6	GCA_003429565.1	71.1	GCA_900452145.1	57.5
																														GCA_000572565.1	32.7	GCA_001566655.1	50.8033	GCA_004112155.1	65.6	GCA_001280005.1	70.1	GCA_901420865.1	57.5
																														GCA_000560685.1	32.8	GCA_004924275.1	50.6692	GCA_004113035.1	65.6	GCA_900091715.1	71.8	GCA_900451435.1	57.5
																														GCA_003017575.1	32.8	GCA_001900475.1	50.8	GCA_004108745.1	65.6	GCA_900091485.1	73.4	GCA_900452315.1	57.2
																														GCA_000577065.1	32.7	GCA_001901085.1	50.5123	GCA_004104865.1	65.6	GCA_001426325.1	71.5	GCA_008704045.1	57.1
																														GCA_000564425.1	32.8	GCA_000831565.1	50.7469	GCA_004110575.1	65.6	GCA_003949505.1	72.5	GCA_901421135.1	57.5
																														GCA_000560145.1	32.8	GCA_003351385.1	50.7396	GCA_001943025.1	65.6	GCA_003846165.1	71.7	GCA_900451955.1	57.2
																														GCA_000560185.1	32.8	GCA_002870165.1	50.9077	GCA_004108205.1	65.6	GCA_900091865.1	72.1	GCA_900451555.1	56.8
																														GCA_001735645.2	32.7174	GCA_003018095.1	50.8517	GCA_004108825.1	65.6	GCA_000805335.1	71.3	GCA_001534855.2	57
																														GCA_000562165.1	32.8	GCA_001886555.1	50.7406	GCA_001943055.1	65.6	GCA_001652895.1	72	GCA_901421105.1	57
																														GCA_000607325.1	32.8	GCA_000332755.1	50.7	GCA_004105175.1	65.6	GCA_008042075.1	70.7	GCA_900451595.1	56.9
																														GCA_001018955.2	32.9	GCA_001901405.1	50.7	GCA_001844605.1	65.6	GCA_001279805.1	73.4	GCA_901420825.1	57.4
																														GCA_002607665.1	32.7	GCA_001886755.1	50.7375	GCA_004107115.1	65.6	GCA_003846265.1	72.5	GCA_003226035.1	57.4
																														GCA_000537755.1	32.7	GCA_004006575.1	50.4245	GCA_004112955.1	65.6	GCA_000966965.1	72.5	GCA_900451535.1	56.9
																														GCA_000579315.1	32.8	GCA_004295365.1	50.5638	GCA_004112635.1	65.6	GCA_003846255.1	71	GCA_900451475.1	56.9
																														GCA_000539015.1	32.7	GCA_002012005.1	50.6611	GCA_001945145.1	65.6	GCA_008042155.1	70.7	GCA_900451455.1	57.5
																														GCA_001019135.2	32.9	GCA_001886535.1	50.7198	GCA_004111245.1	65.6	GCA_002551065.1	71.7	GCA_002148835.1	57.1
																														GCA_000537715.1	32.7	GCA_001886575.1	50.7366	GCA_004107885.1	65.6	GCA_008042045.1	72.9	GCA_900451615.1	57.2
																														GCA_000536475.1	32.7	GCA_900149875.1	50.7	GCA_004106075.1	65.6	GCA_001595515.1	72.5	GCA_900451705.1	56.7
																														GCA_000573025.1	32.7	GCA_002812545.1	50.8	GCA_001840145.1	65.6	GCA_003999195.1	70	GCA_901420755.1	57.3
																														GCA_900127655.1	32.8	GCA_001932515.1	50.7	GCA_001850405.1	65.6	GCA_002910905.1	71.1	GCA_900461375.1	57.3
																														GCA_001018635.2	32.9	GCA_008375335.1	50.9	GCA_001948535.1	65.6	GCA_900091845.1	73	GCA_900451215.1	57.4
																														GCA_900458475.1	32.8	GCA_002951755.1	50.7888	GCA_001844345.1	65.6	GCA_900091765.1	72.1	GCA_000764635.1	57.2
																														GCA_000536755.1	32.7	GCA_003443815.1	50.6805	GCA_001842565.1	65.6	GCA_003719395.1	71	GCA_901420425.1	57.1
																														GCA_000571015.1	32.7	GCA_002192275.1	50.7142	GCA_004113865.1	65.5	GCA_003977875.1	70.6	GCA_901420355.1	57.2
																														GCA_000360565.1	32.9	GCA_002269325.1	50.5734	GCA_004113655.1	65.6	GCA_004010275.1	71.5	GCA_900451605.1	56.7
																														GCA_000594065.1	32.7	GCA_003336405.1	50.7002	GCA_004108305.1	65.6	GCA_003947455.1	72	GCA_900451315.1	56.9
																														GCA_000594365.1	32.7	GCA_003703795.1	50.7011	GCA_004105585.1	65.6	GCA_900091985.1	71.5	GCA_900451385.1	57
																														GCA_000359765.1	32.7	GCA_006777065.1	50.6365	GCA_001844265.1	65.6	GCA_002910875.1	71.2	GCA_900451685.1	56.8
																														GCA_000579915.1	32.8	GCA_004088295.1	50.6342	GCA_001844545.1	65.6	GCA_008120935.1	71.8	GCA_900451515.1	57.2
																														GCA_000561065.1	32.8	GCA_004924355.1	50.5891	GCA_001946795.1	65.6	GCA_900091785.1	73.2	GCA_900461475.1	56.9
																														GCA_000563435.1	32.8	GCA_002310555.1	50.7302	GCA_004113325.1	65.6	GCA_900091875.1	71.7	GCA_000567225.2	57.2
																														GCA_000608425.1	32.9	GCA_002741575.1	50.6324	GCA_004107765.1	65.6	GCA_002277855.1	71.9	GCA_901420255.1	57
																														GCA_008039665.1	32.9	GCA_006352265.1	50.6131	GCA_001944365.1	65.6	GCA_001865245.1	73.3	GCA_900461445.1	57.1
																														GCA_000560725.1	32.8	GCA_003999795.1	50.7553	GCA_004106985.1	65.6	GCA_004122755.1	71.4	GCA_900451665.1	53.7
																														GCA_900458225.1	32.8	GCA_005890115.1	50.8	GCA_004108565.1	65.6	GCA_003687505.1	72.9	GCA_000567765.2	57.1
																														GCA_000539075.1	32.8	GCA_003031225.1	50.7	GCA_004106025.1	65.6	GCA_002551185.1	72.5	GCA_900451975.1	57.4
																														GCA_000597545.1	32.7	GCA_000284495.1	50.7	GCA_001945075.1	65.6	GCA_008042115.1	71.6	GCA_000694475.2	57
																														GCA_000577435.1	32.7	GCA_005954725.1	50.9	GCA_004113845.1	65.6	GCA_003389455.1	70.5	GCA_001874725.1	57
																														GCA_000597525.1	32.7	GCA_003180975.1	50.8508	GCA_001843605.1	65.6	GCA_000299175.2	73.2	GCA_900451785.1	57
																														GCA_000560505.1	32.8	GCA_002803905.1	50.579	GCA_004105185.1	65.6	GCA_000967025.1	71.1	GCA_901420875.1	57
																														GCA_000594225.1	32.8	GCA_001900615.1	50.7008	GCA_004107895.1	65.6	GCA_900091755.1	73.4	GCA_003410395.1	56.8993
																														GCA_000978705.1	32.8	GCA_002968935.1	50.7923	GCA_004110075.1	65.6	GCA_000800535.1	73.3	GCA_900452015.1	56.9
																														GCA_001019045.2	32.9	GCA_002164975.2	50.5707	GCA_001943805.1	65.6	GCA_900091735.1	72.2	GCA_001874875.1	57.2
																														GCA_000570715.1	32.8	GCA_000814145.2	50.9086	GCA_001840465.1	65.6	GCA_900091805.1	72.1	GCA_001875025.1	57
																														GCA_000536515.1	32.7	GCA_002163695.1	50.6	GCA_004104785.1	65.6	GCA_004337435.1	70.3	GCA_001875055.2	57.1
																														GCA_000788115.1	32.7	GCA_005671355.1	50.568	GCA_004107745.1	65.6	GCA_000956015.1	72.5	GCA_001875105.1	56.7
																														GCA_000363205.1	32.9	GCA_000597845.1	51.1	GCA_002130265.1	65.6	GCA_002551135.1	71.5	GCA_900451795.1	57
																														GCA_000543005.1	32.9	GCA_900520305.1	50.7664	GCA_000652755.1	65.6	GCA_002551105.1	71.4	GCA_000694835.1	57.2
																														GCA_000572885.1	32.7	GCA_900636195.1	50.9	GCA_004108055.1	65.6	GCA_002551145.1	71.8	GCA_001874865.1	56.7
																														GCA_000536655.1	32.8	GCA_900635235.1	50.7	GCA_004109725.1	65.6	GCA_002910895.1	71.7	GCA_003861305.1	57.3
																														GCA_000597005.1	32.7	GCA_003043915.1	50.6	GCA_001946725.1	65.6	GCA_008042125.1	72.5	GCA_006802065.1	57.1164
																														GCA_000539935.1	32.7	GCA_007632435.1	50.7007	GCA_004105815.1	65.6	GCA_003346515.1	71.7	GCA_008704215.1	57
																														GCA_000537795.1	32.7	GCA_900497095.1	50.7109	GCA_001841015.1	65.6	GCA_002156095.1	71.3	GCA_005862195.1	56.764
																														GCA_000570335.1	32.7	GCA_003711045.1	50.566	GCA_001841075.1	65.6	GCA_002551245.1	71.5	GCA_900451805.1	57
																														GCA_000571355.1	32.7	GCA_004368015.1	50.5737	GCA_000670355.1	65.6	GCA_002276245.1	71.9	GCA_900452525.1	56.9
																														GCA_000541775.1	32.7	GCA_901733115.1	50.5665	GCA_001841145.1	65.6	GCA_003984785.1	72.7	GCA_000709245.1	57.2
																														GCA_000536875.1	32.7	GCA_002012185.1	50.5447	GCA_001841345.1	65.6	GCA_008369065.1	72	GCA_003335005.1	57.2
																														GCA_000572985.1	32.8	GCA_003591595.1	50.9	GCA_001844395.1	65.6	GCA_003696235.1	73.3	GCA_008704155.1	57.1
																														GCA_900128625.1	32.3	GCA_002201835.1	50.8251	GCA_001845005.1	65.6	GCA_002551235.1	71.5	GCA_000567385.1	57
																														GCA_000594185.1	32.7	GCA_000019385.1	50.9	GCA_001842355.1	65.6	GCA_002910935.1	71.6	GCA_001875075.1	57.2
																														GCA_000572825.1	32.8	GCA_001559675.1	50.7569	GCA_002130895.1	65.6	GCA_000158895.1	71	GCA_003860925.1	56.6
																														GCA_000572425.1	32.8	GCA_900636245.1	50.9	GCA_001851875.1	65.6	GCA_004684775.1	70.2	GCA_000567505.1	57.1
																														GCA_000572745.1	32.7	GCA_004801575.1	50.7684	GCA_001844355.1	65.6	GCA_000154885.1	70.7	GCA_003413485.1	57.0879
																														GCA_001019295.2	32.9	GCA_001901005.1	50.7976	GCA_001943515.1	65.6	GCA_003671715.1	71.2	GCA_001875045.2	57.1
																														GCA_000536975.1	32.7	GCA_002951795.1	50.6271	GCA_001850925.1	65.6	GCA_003721215.1	71.3	GCA_000807475.2	57.3604
																														GCA_000532135.1	33	GCA_001901445.1	50.8244	GCA_001851365.1	65.6	GCA_002551225.1	71.5	GCA_900093265.1	57.3
																														GCA_000594465.1	32.7	GCA_003571765.1	50.7609	GCA_001943345.1	65.6	GCA_003947265.1	73	GCA_900093285.1	57
																														GCA_000572865.1	32.7	GCA_900636105.1	50.8	GCA_001844045.1	65.6	GCA_002910985.1	71.6	GCA_900451735.1	56.8
																														GCA_000563355.1	32.8	GCA_008642415.1	50.6803	GCA_002131365.1	65.6	GCA_002551415.1	71.8	GCA_001907955.1	57.4
																														GCA_000537075.1	32.8	GCA_003856575.1	50.7536	GCA_000671835.1	65.6	GCA_003947555.1	70.8	GCA_900775475.1	57.4
																														GCA_000572385.1	32.8	GCA_001900885.1	50.8	GCA_004104695.1	65.6	GCA_000972435.1	72.4	GCA_001874695.1	57.2
																														GCA_000540535.1	32.8	GCA_008807155.1	50.6696	GCA_001947915.1	65.6	GCA_001282115.1	71.3	GCA_001032285.1	56.9
																														GCA_000577025.1	32.8	GCA_007995175.1	50.5013	GCA_001317365.1	65.6	GCA_003671685.1	71.9	GCA_900451425.1	56.7
																														GCA_000541555.1	32.9	GCA_002741335.1	50.6129	GCA_004104585.1	65.6	GCA_000470535.1	70.6	GCA_001034005.1	57.3
																														GCA_000361365.1	32.9	GCA_001900925.1	50.8	GCA_002131445.1	65.6	GCA_003949695.1	70.8	GCA_000958965.1	57.3
																														GCA_000570875.1	32.7	GCA_003355175.1	50.769	GCA_001845045.1	65.6	GCA_000818195.1	69.4	GCA_000958955.1	57.4
																														GCA_000594345.1	32.7	GCA_900635895.1	50.7	GCA_001848695.1	65.6	GCA_900091855.1	71.9	GCA_000958975.1	57.1
																														GCA_000542655.1	32.6	GCA_001678925.1	50.8	GCA_001944545.1	65.6	GCA_000162775.1	70.3	GCA_001031395.1	57
																														GCA_000538895.1	32.7	GCA_002951695.1	50.6735	GCA_001840575.1	65.6	GCA_003947585.1	71.9	GCA_900172635.1	58.1
																														GCA_000541155.1	32.7	GCA_004135855.1	50.3533	GCA_001840845.1	65.6	GCA_002551215.1	71.5	GCA_900775285.1	57.4
																														GCA_000569155.1	32.7	GCA_002951735.1	50.7101	GCA_001850605.1	65.6	GCA_900091895.1	73.2	GCA_001875135.1	57.1
																														GCA_000359865.1	32.7	GCA_900636595.1	50.8	GCA_001841445.1	65.6	GCA_008042145.1	72.6	GCA_900774615.1	58.1
																														GCA_000537375.1	32.7	GCA_004924255.1	50.7476	GCA_001850855.1	65.6	GCA_000158855.1	70.7	GCA_900774665.1	58
																														GCA_000540695.1	32.7	GCA_003111785.1	50.746	GCA_001851465.1	65.6	GCA_008087005.1	70.8	GCA_000706585.1	57.1
																														GCA_000607985.1	32.8	GCA_003033905.1	50.4917	GCA_001845075.1	65.6	GCA_003949795.1	73.1	GCA_902163455.1	58.2
																														GCA_000525105.1	32.9	GCA_001888075.1	50.4827	GCA_001844985.1	65.6	GCA_000721945.1	70.8	GCA_000566985.1	57.3
																														GCA_000537995.1	32.7	GCA_000725305.1	50.7	GCA_001851515.1	65.6	GCA_000725715.1	74.7	GCA_005405565.1	57.7
																														GCA_000607465.1	32.8	GCA_000010485.1	50.7076	GCA_001851765.1	65.6	GCA_000259895.1	72.6	GCA_003334895.1	56.8
																														GCA_000610165.1	32.8	GCA_002310715.1	50.6316	GCA_001849385.1	65.6	GCA_002573955.1	73.1	GCA_003226215.1	56.6
																														GCA_000572905.1	32.7	GCA_007998005.1	50.8982	GCA_002130825.1	65.6	GCA_003709145.1	71.9	GCA_008632115.1	57.2059
																														GCA_000361565.1	33	GCA_001900695.1	50.9244	GCA_001849365.1	65.6	GCA_002551055.1	71.5	GCA_003334885.1	57.2
																														GCA_000537535.1	32.7	GCA_002589795.1	50.5872	GCA_001853295.1	65.6	GCA_003949805.1	73.1	GCA_000566725.1	56.9
																														GCA_000594045.1	32.7	GCA_002012105.1	50.8824	GCA_001843925.1	65.6	GCA_001083795.1	72.7	GCA_000493135.1	57.4
																														GCA_000594165.1	32.7	GCA_002741475.1	50.4504	GCA_001943835.1	65.6	GCA_000818175.1	69.3	GCA_001031065.1	56.9
																														GCA_000360925.1	32.9	GCA_002163935.1	50.8245	GCA_001943275.1	65.6	GCA_900091815.1	73.2	GCA_003225795.1	56.9
																														GCA_000572545.1	32.9	GCA_002163955.1	50.4935	GCA_001944695.1	65.6	GCA_004305975.1	72.8	GCA_000694915.1	57.1
																														GCA_003017655.1	32.8	GCA_900474445.1	50.9	GCA_001943655.1	65.6	GCA_003671675.1	72.3	GCA_900093225.1	57.3
																														GCA_000540955.1	32.8	GCA_900474495.1	50.9	GCA_001947595.1	65.6	GCA_004348315.1	72.5	GCA_000567365.1	57
																														GCA_000610205.1	32.9	GCA_003290205.1	50.6875	GCA_000659525.1	65.6	GCA_003268555.1	71.3	GCA_000693155.1	56.8
																														GCA_000542945.1	32.7	GCA_004804205.1	50.7	GCA_001845265.1	65.6	GCA_003949665.1	72.4	GCA_000693055.1	56.8
																														GCA_000605665.1	32.7	GCA_001901315.1	50.7999	GCA_004107085.1	65.6	GCA_002891435.1	70.8	GCA_000693135.1	56.7
																														GCA_900046215.1	32.7	GCA_000026265.1	50.8	GCA_001842765.1	65.6	GCA_002910755.1	72.4	GCA_000693255.1	57.1
																														GCA_000608665.1	32.9	GCA_008124405.1	50.8	GCA_002129585.1	65.6	GCA_007280575.1	72.2	GCA_000694315.1	57.1
																														GCA_900127675.1	32.3	GCA_002310675.1	50.6288	GCA_001946655.1	65.6	GCA_007097205.1	72	GCA_000694895.1	57.2
																														GCA_900125885.1	32.6	GCA_004358985.1	50.8	GCA_001843965.1	65.6	GCA_008086975.1	72.3	GCA_900092805.1	57.1
																														GCA_002607725.1	32.7	GCA_003443795.1	50.953	GCA_001844905.1	65.6	GCA_004794175.1	72.4	GCA_000567825.1	57
																														GCA_000610325.1	32.8	GCA_003073955.1	50.6264	GCA_001845175.1	65.6	GCA_003671755.1	71.8	GCA_000566865.1	57
																														GCA_000560005.1	32.8	GCA_003268695.1	50.6565	GCA_001844945.1	65.6	GCA_002551335.1	71.7	GCA_003335065.1	56.7
																														GCA_000609725.1	32.8	GCA_900636015.1	52.1	GCA_001943355.1	65.6	GCA_002551045.1	71.4	GCA_900174395.1	58.2
																														GCA_900126515.1	32.8	GCA_900636605.1	50.8	GCA_004109335.1	65.6	GCA_000720505.1	71.2	GCA_000692915.1	57
																														GCA_000610105.1	32.9	GCA_900635635.1	50.7	GCA_001840055.1	65.6	GCA_000966955.1	73.5	GCA_900092725.1	57.2
																														GCA_900127665.1	32.7	GCA_900635685.1	50.7	GCA_004109105.1	65.6	GCA_002551425.1	72.6	GCA_900176555.1	58
																														GCA_000576985.1	32.7	GCA_008042015.2	50.5387	GCA_002129605.1	65.6	GCA_003949955.1	73.8	GCA_900775995.1	57.4
																														GCA_003421185.1	32.7	GCA_002012125.1	50.8845	GCA_001855985.1	65.6	GCA_900091795.1	71.5	GCA_000694135.1	57.1
																														GCA_900127805.1	32.7	GCA_003073815.1	50.7061	GCA_001842245.1	65.6	GCA_003268535.1	71.3	GCA_000694335.1	56.9
																														GCA_003418345.1	32.6	GCA_002966755.1	50.7	GCA_004112195.1	65.6	GCA_003949535.1	72.9	GCA_000693615.1	56.9
																														GCA_003417245.1	32.7	GCA_002164865.2	50.62	GCA_004105795.1	65.6	GCA_003933965.1	70.9	GCA_001034245.1	56.9
																														GCA_003422845.1	32.7	GCA_000019425.1	50.8	GCA_001849295.1	65.6	GCA_002910825.1	71.1	GCA_000567325.1	56.5
																														GCA_900126115.1	32.8	GCA_003172465.2	50.8	GCA_001846995.1	65.6	GCA_002982015.1	73.7	GCA_008704055.1	57.1
																														GCA_001722595.1	32.7	GCA_002951855.1	50.6373	GCA_001845635.1	65.6	GCA_000154905.1	71.3	GCA_008704185.1	57.1
																														GCA_900125625.1	32.6	GCA_003052645.1	50.8	GCA_001852755.1	65.6	GCA_003236365.1	71.4	GCA_008704145.1	57
																														GCA_900127825.1	32.7	GCA_008033295.1	50.5525	GCA_001846345.1	65.6	GCA_001865255.1	73.5	GCA_000693015.1	57.1
																														GCA_003419745.1	32.7	GCA_008033315.1	50.6008	GCA_004107965.1	65.6	GCA_002156145.1	71.9	GCA_000694295.1	56.9
																														GCA_003418735.1	32.7	GCA_900635215.1	50.7	GCA_004107485.1	65.6	GCA_002551015.1	71.4	GCA_001031155.1	56.9
																														GCA_003417165.1	32.8	GCA_000974885.1	50.8	GCA_004106165.1	65.6	GCA_002910855.1	72.2	GCA_900172595.1	57.8
																														GCA_003417085.1	32.7	GCA_001043215.1	50.7142	GCA_001844275.1	65.6	GCA_007280585.1	72.1	GCA_000694195.1	56.9
																														GCA_000609785.1	32.9	GCA_002310735.1	50.7569	GCA_001848905.1	65.6	GCA_004010035.1	71.7	GCA_001031325.1	57.4
																														GCA_003422025.1	32.8	GCA_003667385.1	50.7564	GCA_002129345.1	65.6	GCA_000611795.1	71.2	GCA_900172505.1	57.5
																														GCA_003422265.1	32.7	GCA_001969285.4	50.6192	GCA_001843435.1	65.6	GCA_000721955.1	69.9	GCA_001034135.1	57.1
																														GCA_900040725.1	32.7	GCA_001735705.1	50.7889	GCA_001841805.1	65.6	GCA_900091995.1	69.4	GCA_000441835.1	56.9
																														GCA_900126255.1	32.7	GCA_008124285.1	50.6846	GCA_001816205.1	65.6	GCA_000179215.1	73.1	GCA_001031705.1	57
																														GCA_900128005.1	32.7	GCA_005484365.1	50.6	GCA_001841325.1	65.6	GCA_000722185.1	69.3	GCA_003334955.1	56.8
																														GCA_900128375.1	32.7	GCA_001901365.1	50.6299	GCA_004108415.1	65.6	GCA_003949895.1	71.5	GCA_000958945.1	57.3
																														GCA_003419825.1	32.7	GCA_008807295.1	50.6745	GCA_004106855.1	65.6	GCA_001550315.1	70.9	GCA_900093335.1	57
																														GCA_900126145.1	32.7	GCA_000974575.1	50.8	GCA_004105775.1	65.6	GCA_900091905.1	72.1	GCA_900173555.1	58.2
																														GCA_900125925.1	32.7	GCA_001544635.1	50.8	GCA_004105995.1	65.6	GCA_003687515.1	72.9	GCA_001875125.1	56.5
																														GCA_900125615.1	32.7	GCA_002951775.1	50.5055	GCA_004107665.1	65.6	GCA_002114215.1	71.6	GCA_000566745.1	56.9
																														GCA_900124995.1	32.8	GCA_002056145.1	50.8492	GCA_004108885.1	65.6	GCA_900092015.1	70.8	GCA_000694095.1	56.9
																														GCA_900409475.1	32.9	GCA_008824125.1	50.8	GCA_004113565.1	65.6	GCA_002910815.1	72.7	GCA_000567485.1	57.3
																														GCA_001018715.2	32.9	GCA_001566335.1	50.8	GCA_004106375.1	65.6	GCA_900091825.1	73	GCA_900775575.1	57.8
																														GCA_003421465.1	32.6	GCA_008124205.1	50.6844	GCA_004113745.1	65.6	GCA_003173645.1	70.7	GCA_900776045.1	58.1
																														GCA_002572915.1	32.7	GCA_008124125.1	50.7991	GCA_001851105.1	65.6	GCA_000721935.1	70.3	GCA_000694395.1	56.9
																														GCA_003420345.1	32.7	GCA_008124185.1	50.8618	GCA_001947285.1	65.6	GCA_002910795.1	72.7	GCA_000693375.1	56.9
																														GCA_000361325.1	32.8	GCA_008124325.1	50.6854	GCA_004108475.1	65.6	GCA_003173635.1	72	GCA_000693095.1	56.4
																														GCA_000362085.1	32.9	GCA_008124145.1	50.7973	GCA_001848145.1	65.6	GCA_000498935.1	70.9	GCA_900510985.1	57.4
																														GCA_003427095.1	32.7	GCA_008124225.1	50.6847	GCA_004109025.1	65.6	GCA_007097665.1	72.5	GCA_900774905.1	57.4
																														GCA_003420775.1	32.7	GCA_008124165.1	50.8618	GCA_004108005.1	65.6	GCA_001040905.1	72.7	GCA_900093205.1	57.3
																														GCA_003420325.1	32.7	GCA_008124265.1	50.6844	GCA_001849145.1	65.6	GCA_000514075.1 (contaminated)	71.8	GCA_902161835.1	57.5
																														GCA_003420165.1	32.7	GCA_002246595.3	50.7717	GCA_001850535.1	65.6	GCA_000373445.1 (contaminated)	71.9	GCA_001033245.1	57.3
																														GCA_003418565.1	32.7	GCA_002953895.1	50.8	GCA_001849485.1	65.6	GCA_000373505.1 (contaminated)	71.8	GCA_000492635.1	57.4
																														GCA_003417855.1	32.7	GCA_002952915.1	50.8	GCA_001944935.1	65.6	GCA_000721375.1 (misassembled)	69.9	GCA_900774435.1	57.5
																														GCA_900124685.1	32.7	GCA_002952935.1	50.8	GCA_004104565.1	65.6	GCA_000514095.1 (contaminated)	71.8	GCA_001185675.1	56.9
																														GCA_000361245.1	32.9	GCA_002953095.1	50.8	GCA_004108255.1	65.6	GCA_001294395.1	72	GCA_900451415.1	57.1
																														GCA_900127895.1	32.7	GCA_002953755.1	50.8	GCA_004104975.1	65.6	GCA_000719825.1 (contaminated)	72	GCA_900513115.1	57.4
																														GCA_900128045.1	32.7	GCA_002953795.1	50.8	GCA_001946485.1	65.6	GCA_000500635.1 (contaminated)	72.5	GCA_900512295.1	57.7
																														GCA_003422645.1	32.7	GCA_002953815.1	50.8	GCA_004107025.1	65.6	GCA_000717095.1 (contaminated)	71.9	GCA_000693455.1	57.3
																														GCA_003417895.1	32.7	GCA_002953835.1	50.8	GCA_001851625.1	65.6	GCA_001294325.1 (contaminated)	72.2	GCA_900513075.1	57.3
																														GCA_003421025.1	32.7	GCA_002952875.1	50.8	GCA_004106705.1	65.6	GCA_000718395.1 (misassembled)	71.8	GCA_000694255.1	57
																														GCA_003419565.1	32.8	GCA_002952955.1	50.8	GCA_001843045.1	65.6	GCA_000721645.1	71.5	GCA_900172435.1	57.4
																														GCA_003425225.1	32.8	GCA_002953055.1	50.8	GCA_001849015.1	65.6	GCA_000720305.1 (contaminated)	72.1	GCA_900092895.1	57.4
																														GCA_003425245.1	32.8	GCA_002953075.1	50.8	GCA_004112355.1	65.6	GCA_002551355.1 (misassembled)	71.6	GCA_900093065.1	57.2
																														GCA_900125745.1	32.7	GCA_002953855.1	50.8	GCA_004108575.1	65.6	GCA_000297715.1 (misassembled)	72.8	GCA_900774895.1	57.2
																														GCA_900124795.1	32.6	GCA_002953015.1	50.8	GCA_001852425.1	65.6	GCA_000226995.2	71.9	GCA_900775535.1	57.8
																														GCA_001353415.1	32.7	GCA_002952855.1	50.8	GCA_001757445.1	65.6	GCA_002104865.1	71.5	GCA_000566925.1	57.2
																														GCA_003421705.1	32.7	GCA_002953035.1	50.8	GCA_001848845.1	65.6	GCA_003500685.1	69.3	GCA_001030845.1	56.9
																														GCA_000563055.1	33	GCA_002952995.1	50.8	GCA_004107675.1	65.6	GCA_003519485.1	71.1	GCA_000693935.1	57
																														GCA_900128315.1	32.7	GCA_002953775.1	50.8	GCA_004104815.1	65.6	GCA_002104855.1	71.9	GCA_000693175.1	56.9
																														GCA_900125725.1	32.6	GCA_002952895.1	50.8	GCA_001851475.1	65.6	GCA_000722355.1	70.4	GCA_900775885.1	57.2
																														GCA_900125755.1	32.7	GCA_002953875.1	50.8	GCA_001840625.1	65.6	GCA_000716315.1	70.2	GCA_000694375.1	56.9
																														GCA_900126415.1	32.6	GCA_900474625.1	50.9	GCA_001945775.1	65.6	GCA_000722365.1	71	GCA_000693675.1	56.9
																														GCA_003417405.1	32.8	GCA_900636045.1	50.9	GCA_004106695.1	65.6	GCA_000817655.1	72.6	GCA_000566885.1	57.5
																														GCA_003420845.1	32.8	GCA_000010245.1	50.8	GCA_004113045.1	65.6	GCA_000722125.1	72.4	GCA_000567525.1	57.1
																														GCA_003421085.1	32.8	GCA_900635145.1	50.8	GCA_004107705.1	65.6	GCA_000966985.1	71.7	GCA_900511225.1	57.7
																														GCA_003420445.1	32.7	GCA_002796445.1	50.9	GCA_001844725.1	65.6	GCA_000722215.1	70	GCA_001185755.1	56.9
																														GCA_003417305.1	32.7	GCA_002843685.1	50.8	GCA_004107865.1	65.6	GCA_000932205.1	71.8	GCA_900173115.1	57.1
																														GCA_003420205.1	32.7	GCA_000474035.1	50.8	GCA_004107795.1	65.6	GCA_900091965.1	71.2	GCA_008704105.1	57.2
																														GCA_003417365.1	32.7	GCA_000017765.1	50.8	GCA_001848815.1	65.6	GCA_000722295.1	68.9	GCA_001185745.1	56.9
																														GCA_900124985.1	32.7	GCA_001999185.1	50.8	GCA_001841975.1	65.6	GCA_000932185.1	71.3	GCA_902162515.1	57.5
																														GCA_003424405.1	32.6	GCA_001308165.1	50.8	GCA_004108125.1	65.6	GCA_000722305.1	69.9	GCA_900510435.1	57.2
																														GCA_003424425.1	32.6	GCA_001308125.1	50.8	GCA_001948945.1	65.6	GCA_000716195.1	69.7	GCA_900171855.1	57.3
																														GCA_003424465.1	32.6	GCA_001308065.1	50.8	GCA_001943885.1	65.6	GCA_000716085.1	68	GCA_900171885.1	57.2
																														GCA_900125325.1	32.7	GCA_004358965.1	50.8	GCA_001849435.1	65.6	GCA_000716275.1	69	GCA_900171955.1	57.2
																														GCA_003421945.1	32.7	GCA_008931725.1	50.8	GCA_004106195.1	65.6	GCA_000722075.1	68.7	GCA_900171935.1	57.2
																														GCA_900126155.1	32.7	GCA_003627195.1	50.8	GCA_004109865.1	65.6	GCA_002866845.1	72.5	GCA_900172455.1	57.4
																														GCA_003421205.1	32.6	GCA_002899535.1	50.8	GCA_004105485.1	65.6	GCA_000722175.1	69.3	GCA_900775825.1	57.3
																														GCA_900125555.1	32.7	GCA_002854065.1	50.6454	GCA_004105065.1	65.6	GCA_000722155.1	69.6	GCA_900504705.1	57.3
																														GCA_003424265.1	32.6	GCA_008931865.1	50.8	GCA_004106885.1	65.6	GCA_000716285.1	68.3	GCA_000566765.1	57.1
																														GCA_004328315.1	32.6675	GCA_003667425.1	50.4514	GCA_000669675.1	65.6	GCA_000722235.1	68.8	GCA_900493485.1	57.9
																														GCA_004328355.1	32.6675	GCA_000981485.1	50.8	GCA_000673115.1	65.6	GCA_000722325.1	70.9	GCA_000492555.1	57.2
																														GCA_003425145.1	32.7	GCA_900096795.1	50.8	GCA_001842135.1	65.6	GCA_000722415.1	68.1	GCA_900451395.1	57.4
																														GCA_003424285.1	32.6	GCA_900096845.1	50.8	GCA_000677535.1	65.6	GCA_000722035.1	67.5	GCA_001032855.1	57.2
																														GCA_003424305.1	32.6	GCA_001900715.1	50.7113	GCA_000680995.1	65.6	GCA_000722275.1	68.9	GCA_001185955.1	57
																														GCA_002572935.1	32.8	GCA_000801205.1	50.8	GCA_001945935.1	65.6	GCA_000722095.1	67	GCA_000567025.1	57
																														GCA_003418445.1	32.6	GCA_900636795.1	50.8	GCA_004106995.1	65.6	GCA_000722115.1	68.9	GCA_001186005.1	56.9
																														GCA_003420045.1	32.7	GCA_008931745.1	50.8	GCA_000680635.1	65.6	GCA_001974775.1 (contaminated)	56.4	GCA_900514565.1	57.2
																														GCA_001019375.2	33	GCA_900636055.1	50.9	GCA_002129405.1	65.6	GCA_000722025.1	68.7	GCA_900509115.1	57.1
																														GCA_003420185.1	32.8	GCA_008931765.1	50.8	GCA_001841965.1	65.6	GCA_000191645.2	72	GCA_008923195.1	57.4
																														GCA_003422725.1	32.8	GCA_000988355.1	50.8	GCA_004109565.1	65.6	GCA_006261755.1	70.1	GCA_900774505.1	57.1
																														GCA_003419845.1	32.7	GCA_001900905.1	50.7	GCA_001849165.1	65.6	GCA_001313165.1	68.4	GCA_002738115.1	56.8364
																														GCA_003419665.1	32.7	GCA_000750555.1	50.8	GCA_004112695.1	65.6	GCA_001312965.1	67.9	GCA_900515235.1	57.3
																														GCA_003420885.1	32.8	GCA_001900815.1	50.7938	GCA_002129025.1	65.6	GCA_900090175.1 (partial)	71.6	GCA_900511595.1	57.2
																														GCA_900125165.1	32.7	GCA_000023365.1	50.8	GCA_001841705.1	65.6	GCA_900090155.1 (partial)	71.3	GCA_001032665.1	57
																														GCA_003422145.1	32.6	GCA_000017985.1	50.8	GCA_001841065.1	65.6	GCA_900090165.1 (partial)	72.2	GCA_000693795.1	56.9
																														GCA_003422785.1	32.7	GCA_900186905.1	51	GCA_004112395.1	65.6	GCA_900090185.1 (partial)	72.1	GCA_000694155.1	56.9
																														GCA_003420405.1	32.7	GCA_002968715.1	50.5844	GCA_000653995.1	65.6			GCA_000694795.1	57
																														GCA_003418485.1	32.6	GCA_002899515.1	50.8	GCA_000659765.1	65.6			GCA_000694415.1	56.9
																														GCA_000607705.1	32.8	GCA_004355105.1	50.8	GCA_000661025.1	65.6			GCA_000567465.1	57.1
																														GCA_003424445.1	32.6	GCA_003691425.1	50.6163	GCA_001842525.1	65.6			GCA_000492375.1	57.2
																														GCA_003422325.1	32.8	GCA_001020945.2	50.8	GCA_001287005.1	65.6			GCA_900776165.1	57.8
																														GCA_000609305.1	32.9	GCA_001021005.2	50.8	GCA_004112885.1	65.6			GCA_000694695.1	57
																														GCA_900126095.1	32.7	GCA_000270105.1	50.8	GCA_004104885.1	65.6			GCA_000693955.1	57
																														GCA_900128065.1	32.7	GCA_000974505.1	50.8	GCA_001287105.1	65.6			GCA_900775425.1	57.4
																														GCA_900125665.1	32.7	GCA_003013205.1	50.8775	GCA_001848515.1	65.6			GCA_001032435.1	57
																														GCA_003417145.1	32.7	GCA_000974405.1	50.8	GCA_001843355.1	65.6			GCA_000694175.1	57.1
																														GCA_003420385.1	32.8	GCA_001682305.2	50.8	GCA_001846745.1	65.6			GCA_000693975.1	56.9
																														GCA_003422545.1	32.8	GCA_002079225.1	51	GCA_004106925.1	65.6			GCA_900775585.1	57.3
																														GCA_003423045.1	32.7	GCA_008124365.1	50.6833	GCA_001852535.1	65.6			GCA_001185695.1	57
																														GCA_003419625.1	32.7	GCA_008124305.1	50.6833	GCA_000654055.1	65.6			GCA_000693635.1	56.9
																														GCA_003424785.1	32.7	GCA_008124345.1	50.6833	GCA_000680135.1	65.6			GCA_000692935.1	57.3
																														GCA_003424205.1	32.7	GCA_008124385.1	50.6833	GCA_001845415.1	65.6			GCA_000692975.1	57.1
																														GCA_900046425.1	32.7	GCA_003052665.1	50.8	GCA_004105865.1	65.6			GCA_000693915.1	57
																														GCA_003422165.1	32.7	GCA_001183645.1	50.8	GCA_001843005.1	65.6			GCA_000567845.1	57.3
																														GCA_003417185.1	32.8	GCA_003287245.1	50.8	GCA_004327655.1	65.6			GCA_000693535.1	56.9
																														GCA_003417205.1	32.7	GCA_001183665.1	50.8	GCA_004327665.1	65.6			GCA_900774485.1	57.5
																														GCA_900125415.1	32.8	GCA_000988385.1	50.8	GCA_001840505.1	65.6			GCA_000693335.1	57
																														GCA_003420705.1	32.7	GCA_000974865.1	50.8	GCA_001842415.1	65.6			GCA_900774165.1	57.5
																														GCA_003425025.1	32.7	GCA_001183685.1	50.8	GCA_003031135.1	65.6			GCA_001030935.1	57
																														GCA_003419085.1	32.6	GCA_002993265.1	50.8	GCA_003031165.1	65.6			GCA_001032145.1	57
																														GCA_003236755.1	32.7	GCA_000974535.1	50.8	GCA_003031175.1	65.6			GCA_900175105.1	57.4
																														GCA_003423685.1	32.8	GCA_000974825.1	50.8	GCA_003031075.1	65.6			GCA_000694755.1	57
																														GCA_003423705.1	32.8	GCA_002848225.1	50.8	GCA_003031065.1	65.6			GCA_000693755.1	56.9
																														GCA_003417265.1	32.8	GCA_000988465.1	50.8	GCA_000680815.1	65.6			GCA_001031785.1	56.9
																														GCA_000363585.1	32.8	GCA_005954625.1	50.8	GCA_001855945.1	65.6			GCA_900502535.1	57.1
																														GCA_003038535.1	32.7	GCA_000974465.1	50.8	GCA_001844215.1	65.6			GCA_000693875.1	56.9
																														GCA_000609325.1	32.9	GCA_900636305.1	50.8	GCA_000659705.1	65.6			GCA_900171895.1	57.4
																														GCA_003423885.1	32.7	GCA_001029125.1	50.7931	GCA_001942705.1	65.6			GCA_000567185.1	57.3
																														GCA_003423945.1	32.7	GCA_900635175.1	50.7	GCA_001944535.1	65.6			GCA_900775485.1	57.2
																														GCA_003424805.1	32.7	GCA_005954605.1	50.8	GCA_000659825.1	65.6			GCA_900093235.1	57.3
																														GCA_003423925.1	32.7	GCA_003367885.1	50.8	GCA_001943725.1	65.6			GCA_900508615.1	57.2
																														GCA_000573005.1	32.7	GCA_001663075.1	50.8	GCA_001840675.1	65.6			GCA_001185685.1	57
																														GCA_900126195.1	32.7	GCA_008080655.1	50.7671	GCA_004106185.1	65.6			GCA_900172515.1	57.5
																														GCA_003421845.1	32.5	GCA_002056065.1	50.7589	GCA_000652455.1	65.6			GCA_001034305.1	57.1
																														GCA_900126755.1	32.7	GCA_900636145.1	50.7	GCA_001852605.1	65.6			GCA_902158785.1	57.9
																														GCA_900125445.1	32.8	GCA_008124245.1	50.6828	GCA_001944135.1	65.6			GCA_902163435.1	58.1
																														GCA_900127995.1	32.7	GCA_008124105.1	50.7972	GCA_001942945.1	65.6			GCA_001031385.1	57.1
																														GCA_003421505.1	32.7	GCA_004328685.1	50.8599	GCA_001850445.1	65.6			GCA_001030715.1	57.1
																														GCA_900127875.1	32.8	GCA_002761835.1	51	GCA_001948295.1	65.6			GCA_001031305.1	56.8
																														GCA_900125335.1	32.7	GCA_001276585.2	50.8	GCA_001840595.1	65.6			GCA_001033255.1	56.9
																														GCA_900125385.1	32.8	GCA_000952955.1	50.8	GCA_001855915.1	65.6			GCA_001031225.1	56.9
																														GCA_900127695.1	32.7	GCA_000953515.1	50.8	GCA_004113155.1	65.6			GCA_001030745.1	57.1
																														GCA_900126085.1	32.7	GCA_001723505.1	50.8	GCA_000654095.1	65.6			GCA_001031465.1	56.9
																														GCA_900126185.1	32.7	GCA_003717595.1	50.8	GCA_004110845.1	65.6			GCA_001031265.1	56.9
																														GCA_900127845.1	32.7	GCA_001455385.1	50.8	GCA_004110795.1	65.6			GCA_001185925.1	57
																														GCA_900128055.1	32.7	GCA_000022345.1	50.8	GCA_001948545.1	65.6			GCA_001033205.1	57.2
																														GCA_900128285.1	32.7	GCA_900636115.1	50.7	GCA_000656795.1	65.6			GCA_001031565.1	56.9
																														GCA_900126175.1	32.8	GCA_000023665.1	50.8	GCA_001840065.1	65.6			GCA_001032925.1	57
																														GCA_003237115.1	32.7	GCA_001559635.1	50.8	GCA_002128795.1	65.6			GCA_001031645.1	56.9
																														GCA_000360645.1	32.9	GCA_002118095.1	50.8	GCA_001944815.1	65.6			GCA_001031965.1	57.1
																														GCA_000571755.1	32.7	GCA_000022665.2	50.8	GCA_001843105.1	65.6			GCA_001030795.1	56.9
																														GCA_003420145.1	32.7	GCA_000009565.2	50.8	GCA_001947355.1	65.6			GCA_001033285.1	56.9
																														GCA_000537295.1	32.8	GCA_000800215.1	50.8	GCA_001850045.1	65.6			GCA_001032355.1	56.9
																														GCA_000248935.2	32.8	GCA_000800765.1	50.8	GCA_002131155.1	65.6			GCA_000694075.1	56.9
																														GCA_001195485.1	32.7	GCA_000830035.1	50.8	GCA_002129085.1	65.6			GCA_000694215.1	56.8
																														GCA_001198435.1	32.7	GCA_002090355.1	50.8	GCA_000661405.1	65.6			GCA_001032375.1	56.9
																														GCA_003421005.1	32.6	GCA_004022505.2	50.7	GCA_001944685.1	65.6			GCA_000567305.1	57.2
																														GCA_003423905.1	32.7	GCA_001559655.1	50.6854	GCA_000652775.1	65.6			GCA_000694055.1	57
																														GCA_000608065.1	32.9	GCA_003971215.1	50.8436	GCA_001852335.1	65.6			GCA_001032265.1	56.9
																														GCA_000361445.1	32.8	GCA_002899495.1	50.8	GCA_000652515.1	65.6			GCA_001185765.1	56.9
																														GCA_003422905.1	32.8	GCA_004526255.1	50.6294	GCA_000654215.1	65.6			GCA_900093075.1	57.1
																														GCA_003421685.1	32.6	GCA_900636235.1	50.7	GCA_000659645.1	65.6			GCA_001034235.1	57.2
																														GCA_003419465.1	32.7	GCA_001900795.1	50.7865	GCA_001948885.1	65.6			GCA_900775185.1	57.5
																														GCA_003420125.1	32.7	GCA_000833145.1	50.8	GCA_001840155.1	65.6			GCA_900775245.1	57.5
																														GCA_000248815.2	32.8	GCA_001900575.1	50.8447	GCA_001946345.1	65.6			GCA_000567205.1	57.3
																														GCA_003419865.1	32.7	GCA_000499485.1	50.8	GCA_001943745.1	65.6			GCA_000492735.1	57.2
																														GCA_001352795.1	32.6	GCA_000833635.2	50.8	GCA_001944445.1	65.6			GCA_900173815.1	58.1
																														GCA_000572805.1	32.7	GCA_001039415.1	50.8	GCA_004109165.1	65.6			GCA_900515205.1	57.3
																														GCA_003417105.1	32.6	GCA_004006545.1	50.6745	GCA_001852575.1	65.6			GCA_000694875.1	57.3
																														GCA_003420265.1	32.6	GCA_001559615.2	50.8	GCA_001848555.1	65.6			GCA_000521985.1	57.3
																														GCA_000535415.1	32.9	GCA_002934025.1	50.8	GCA_001841375.1	65.6			GCA_900775465.1	57.3
																														GCA_003419785.1	32.7	GCA_900637015.1	50.5	GCA_001947705.1	65.6			GCA_900775395.1	57.4
																														GCA_000535155.1	32.9	GCA_003231115.1	50.8649	GCA_001841885.1	65.6			GCA_900092955.1	57.2
																														GCA_000538315.1	32.9	GCA_002078295.1	51	GCA_001851115.1	65.6			GCA_900092865.1	57.2
																														GCA_003418025.1	32.6	GCA_002078275.1	51	GCA_001844805.1	65.6			GCA_900501055.1	57.2
																														GCA_000535335.1	32.9	GCA_008275085.1	51.1	GCA_002131645.1	65.6			GCA_900512635.1	57
																														GCA_000607525.1	32.8	GCA_008275105.1	51.1	GCA_001948475.1	65.6			GCA_000566965.1	57.3
																														GCA_000537115.1	32.9	GCA_008275025.1	51.1	GCA_000672115.1	65.6			GCA_002775525.1	57.4
																														GCA_003422505.1	32.7	GCA_008248145.1	51.1	GCA_000659625.1	65.6			GCA_000567165.1	56.9
																														GCA_003422865.1	32.7	GCA_008247925.1	51.1	GCA_000659345.1	65.6			GCA_900512945.1	57.4
																														GCA_000248495.2	32.8	GCA_008247765.1	51.1	GCA_000675495.1	65.6			GCA_900774495.1	57.3
																														GCA_001354515.1	32.7	GCA_000350185.1	51.1	GCA_000673075.1	65.6			GCA_900776525.1	57.6
																														GCA_003421885.1	32.7	GCA_008275005.1	51.1	GCA_001945795.1	65.6			GCA_900776325.1	57.3
																														GCA_000607405.1	32.8	GCA_008275065.1	51.1	GCA_004107375.1	65.6			GCA_900775315.1	57.3
																														GCA_900125995.1	32.7	GCA_008275045.1	51.1	GCA_004106365.1	65.6			GCA_900774785.1	57.4
																														GCA_003423565.1	32.7	GCA_003018515.1	50.6544	GCA_001850645.1	65.6			GCA_900093015.1	57
																														GCA_000607785.1	32.8	GCA_003018735.1	50.6424	GCA_001946865.1	65.6			GCA_900498685.1	57.4
																														GCA_000743415.1	32.9	GCA_003017885.1	50.6667	GCA_000681015.1	65.6			GCA_000693075.1	57.5
																														GCA_900125505.1	32.7	GCA_001705405.1	50.4409	GCA_000680895.1	65.6			GCA_900776275.1	57.4
																														GCA_000538875.1	32.7	GCA_003018415.1	50.689	GCA_000680975.1	65.6			GCA_008704095.1	56.8
																														GCA_000542295.1	32.8	GCA_003072445.1	50.6043	GCA_000680435.1	65.6			GCA_900498745.1	57.4
																														GCA_000593065.1	32.9	GCA_007108685.1	50.4468	GCA_001943205.1	65.6			GCA_900093275.1	57.3
																														GCA_000551785.1	32.9	GCA_007109005.1	50.8089	GCA_001840365.1	65.6			GCA_900174385.1	58.2
																														GCA_000533615.1	32.9	GCA_003194125.1	50.3266	GCA_001948705.1	65.6			GCA_000693315.1	56.9
																														GCA_000535875.1	32.9	GCA_007107705.1	50.7068	GCA_001944945.1	65.6			GCA_000566845.1	57.2
																														GCA_000540855.1	32.8	GCA_002812685.3	50.5789	GCA_001944465.1	65.6			GCA_000693295.1	56.9
																														GCA_000535135.1	32.9	GCA_003018295.1	50.4987	GCA_001943975.1	65.6			GCA_900775045.1	56.7
																														GCA_000537015.1	32.7	GCA_002804345.3	50.4996	GCA_001947195.1	65.6			GCA_900774085.1	57.5
																														GCA_000545105.1	32.9	GCA_007109165.1	50.7239	GCA_001942955.1	65.6			GCA_900494205.1	57.3
																														GCA_000549985.1	32.9	GCA_007109425.1	50.7681	GCA_001946265.1	65.6			GCA_001033175.1	56.9
																														GCA_000359805.1	32.8	GCA_007108505.1	50.6116	GCA_001944895.1	65.6			GCA_001034325.1	57.1
																														GCA_000577145.1	32.8	GCA_007109465.1	50.768	GCA_001944635.1	65.6			GCA_900507735.1	57
																														GCA_000535235.1	32.9	GCA_002741155.1	50.62	GCA_004107945.1	65.6			GCA_001033535.1	57.1
																														GCA_003420105.1	32.7	GCA_003052625.1	50.4851	GCA_000680355.1	65.6			GCA_900493415.1	57.1
																														GCA_000608725.1	32.8	GCA_007109345.1	50.8393	GCA_000659245.1	65.6			GCA_001031485.1	56.9
																														GCA_000360125.1	32.8	GCA_007109325.1	50.8427	GCA_001287245.1	65.6			GCA_900494355.1	57.1
																														GCA_003420065.1	32.7	GCA_007108085.1	50.7926	GCA_001948855.1	65.6			GCA_900173235.1	57.5
																														GCA_000531995.1	33	GCA_004138625.1	50.6	GCA_000680835.1	65.6			GCA_900173325.1	57.5
																														GCA_001204955.1	32.6	GCA_003194265.1	50.487	GCA_000672395.1	65.6			GCA_001031235.1	57
																														GCA_000536375.1	32.9	GCA_007108305.1	50.6956	GCA_002128825.1	65.6			GCA_900774855.1	57.4
																														GCA_000606405.1	32.8	GCA_002764175.1	50.5917	GCA_000659145.1	65.6			GCA_900173935.1	57.5
																														GCA_000536615.1	32.7	GCA_007109305.1	50.5382	GCA_000661445.1	65.6			GCA_900508695.1	57.5
																														GCA_000563835.1	32.8	GCA_001938625.2	50.4359	GCA_000654155.1	65.6			GCA_900173225.1	57.9
																														GCA_000577305.1	32.7	GCA_900119685.1	50.8724	GCA_000659465.1	65.6			GCA_000567085.1	57.3
																														GCA_003421225.1	32.7	GCA_007109365.1	50.5147	GCA_000653335.1	65.6			GCA_900173195.1	57.9
																														GCA_000538395.1	32.7	GCA_007108845.1	50.7404	GCA_001945085.1	65.6			GCA_900514425.1	57.5
																														GCA_000533155.1	32.9	GCA_004138645.1	50.6	GCA_001841205.1	65.6			GCA_900173205.1	57.9
																														GCA_000605805.1	32.8	GCA_002741235.1	50.6646	GCA_001942795.1	65.6			GCA_900493615.1	57
																														GCA_000545265.1	32.8	GCA_007109385.1	50.753	GCA_000666685.1	65.6			GCA_900775085.1	57.6
																														GCA_000609145.1	32.9	GCA_007107905.1	50.7189	GCA_000680755.1	65.6			GCA_001033465.1	57.4
																														GCA_000360285.1	32.9	GCA_000765435.1	50.523	GCA_008042425.1	65.6			GCA_900776415.1	57.6
																														GCA_003720875.1	32.7	GCA_003666405.1	50.5006	GCA_000651935.1	65.6			GCA_001033645.1	57
																														GCA_002905535.1	32.7	GCA_002879735.1	50.9226	GCA_000653055.1	65.6			GCA_003334965.1	56.8
																														GCA_000545725.1	32.9	GCA_004014735.1	50.7946	GCA_001848935.1	65.6			GCA_900774875.1	57.5
																														GCA_000538195.1	32.8	GCA_005153645.1	50.503	GCA_000659585.1	65.6			GCA_900172425.1	57.4
																														GCA_000537175.1	32.7	GCA_002125925.1	50.8376	GCA_000672195.1	65.6			GCA_000694815.1	57.3
																														GCA_002983335.1	32.6	GCA_002764155.1	50.5677	GCA_000661525.1	65.6			GCA_000693695.1	56.9
																														GCA_000540475.1	32.7	GCA_003112045.1	50.3057	GCA_000659425.1	65.6			GCA_900173315.1	57.4
																														GCA_000541995.1	32.8	GCA_003367575.1	50.5539	GCA_000659205.1	65.6			GCA_001033295.1	57
																														GCA_002983415.1	32.7	GCA_002222535.1	50.8	GCA_000659445.1	65.6			GCA_900776485.1	57.3
																														GCA_000539735.1	32.8	GCA_002966145.1	50.8	GCA_000659665.1	65.6			GCA_900172105.1	57.1
																														GCA_000529255.1	32.9	GCA_003999835.1	50.6108	GCA_000654035.1	65.6			GCA_000694855.1	57.2
																														GCA_000532895.1	32.9	GCA_003999815.1	50.6101	GCA_000656855.1	65.6			GCA_000693775.1	56.9
																														GCA_000609525.1	32.8	GCA_003999855.1	50.9347	GCA_000652435.1	65.6			GCA_000694935.1	57.3
																														GCA_900155775.1	32.7	GCA_001878695.1	50.8	GCA_000671875.1	65.6			GCA_000693195.1	56.9
																														GCA_000533335.1	32.8	GCA_900096835.1	50.8	GCA_000659545.1	65.6			GCA_900511435.1	57.4
																														GCA_000363545.1	32.8	GCA_900096815.1	50.8	GCA_000660305.1	65.6			GCA_001185665.1	56.8
																														GCA_000363185.1	32.8	GCA_900096855.1	50.8	GCA_000673375.1	65.6			GCA_900171865.1	57.2
																														GCA_000533015.1	33	GCA_000006665.1	50.3541	GCA_001840705.1	65.6			GCA_900172145.1	57.3
																														GCA_900125805.1	32.7	GCA_000026305.1	50.7	GCA_001945025.1	65.6			GCA_900171745.1	57.3
																														GCA_000609285.1	32.9	GCA_900096785.1	50.8	GCA_000654195.1	65.6			GCA_000693275.1	56.9
																														GCA_003419505.1	32.7	GCA_003288755.1	50.8	GCA_000656075.1	65.6			GCA_000693475.1	56.9
																														GCA_003422065.1	32.8	GCA_007993675.1	50.4877	GCA_000675475.1	65.6			GCA_900494245.1	57.4
																														GCA_000540775.1	32.8	GCA_001455405.1	50.7	GCA_001845185.1	65.6			GCA_900496825.1	57.6
																														GCA_000608565.1	32.9	GCA_900096805.1	50.8	GCA_004112625.1	65.6			GCA_900502335.1	57.1
																														GCA_000543305.1	32.7	GCA_004358945.1	50.8	GCA_001844625.1	65.6			GCA_000492395.1	57.1
																														GCA_000563595.1	32.8	GCA_004116815.1	50.6031	GCA_001848745.1	65.6			GCA_000566785.1	57
																														GCA_000562895.1	32.9	GCA_004116935.1	50.8293	GCA_000652615.1	65.6			GCA_900173255.1	58.2
																														GCA_000542075.1	32.7	GCA_900096865.1	50.8	GCA_001851275.1	65.6			GCA_001032025.1	56.9
																														GCA_900128305.1	32.7	GCA_004116795.1	50.7227	GCA_002131005.1	65.6			GCA_000300655.1	57.2
																														GCA_900124665.1	32.7	GCA_004116595.1	50.8	GCA_001844655.1	65.6			GCA_000707985.1	57
																														GCA_900124935.1	32.8	GCA_004116895.1	50.8489	GCA_001839845.1	65.6			GCA_900092995.1	57.3
																														GCA_000610385.1	32.9	GCA_004116875.1	50.4782	GCA_002128865.1	65.6			GCA_900509975.1	57.2
																														GCA_000548745.1	32.9	GCA_004116835.1	50.8	GCA_000672175.1	65.6			GCA_900776185.1	57.2
																														GCA_000577625.1	32.8	GCA_004116695.1	50.7432	GCA_001845325.1	65.6			GCA_900511715.1	57.3
																														GCA_000363405.1	32.9	GCA_004116855.1	50.6	GCA_001841475.1	65.6			GCA_902163535.1	57.3
																														GCA_003149295.1	32.7	GCA_002736085.1	50.6165	GCA_004108685.1	65.6			GCA_001033045.1	56.9
																														GCA_003419805.1	32.7	GCA_902164715.1	50.6	GCA_001840125.1	65.6			GCA_900511675.1	57.4
																														GCA_900082905.1	32.8	GCA_900096825.1	50.8	GCA_002129905.1	65.6			GCA_000567665.1	57.2
																														GCA_000602905.1	32.7	GCA_004118895.1	50.6368	GCA_001842265.1	65.6			GCA_001033765.1	57.4
																														GCA_005771415.1	32.7	GCA_004116915.1	50.7884	GCA_002130185.1	65.6			GCA_900092875.1	57.1
																														GCA_005861605.1	32.7	GCA_006514375.1	50.5498	GCA_004107785.1	65.6			GCA_900498795.1	57.3
																														GCA_005861815.1	32.7	GCA_902164685.1	50.6	GCA_002131765.1	65.6			GCA_001938035.1	57
																														GCA_001019195.2	32.8	GCA_003999775.1	50.6	GCA_002129625.1	65.6			GCA_003069555.1	57
																														GCA_000572925.1	32.8	GCA_003945445.1	50.6	GCA_004110305.1	65.6			GCA_900500955.1	56.7
																														GCA_000537815.1	32.7	GCA_003028795.1	50.8	GCA_004106485.1	65.6			GCA_001031015.1	57
																														GCA_000527355.1	32.8	GCA_003352325.1	50.5	GCA_004113065.1	65.6			GCA_000694635.1	57
																														GCA_900128645.1	32.3	GCA_002443135.1	50.7	GCA_004112785.1	65.6			GCA_001185865.1	56.7
																														GCA_000531975.1	32.8	GCA_001563715.2	50.4043	GCA_001946415.1	65.6			GCA_900506955.1	57.2
																														GCA_000532875.1	32.9	GCA_000220005.2	50.5806	GCA_001850055.1	65.6			GCA_900774135.1	57.4
																														GCA_000551685.1	32.9	GCA_005171095.1	50.8575	GCA_004109765.1	65.6			GCA_900774635.1	57.2
																														GCA_900082285.1	32.8	GCA_000493595.1	50.6741	GCA_000680875.1	65.6			GCA_900775125.1	57.9
																														GCA_000360325.1	32.9	GCA_002634895.1	50.8752	GCA_000659725.1	65.6			GCA_900093125.1	57
																														GCA_000360805.1	32.9	GCA_000166535.3	50.6647	GCA_004108365.1	65.6			GCA_900451835.1	56.6
																														GCA_001351835.1	32.7	GCA_006937215.1	50.4851	GCA_001287125.1	65.6			GCA_900173875.1	58.1
																														GCA_000360665.1	32.9	GCA_000269645.2	50.8	GCA_000680735.1	65.6			GCA_900493945.1	57.5
																														GCA_000547965.1	32.9	GCA_000273425.1	50.8	GCA_001843705.1	65.6			GCA_900092965.1	57
																														GCA_001203175.1	32.6	GCA_000155125.1	50.4764	GCA_000659225.1	65.6			GCA_000693495.1	56.9
																														GCA_000607625.1	32.8	GCA_001542545.1	50.7	GCA_001842675.1	65.6			GCA_000566945.1	57.3
																														GCA_006386475.1	32.6	GCA_000146735.1	50.7	GCA_000677055.1	65.5			GCA_000693595.1	57
																														GCA_000535915.1	32.9	GCA_000308975.2	50.7	GCA_001843935.1	65.6			GCA_900504135.1	57
																														GCA_000572345.1	32.7	GCA_000690815.1	50.6	GCA_004108915.1	65.6			GCA_900774075.1	57.2
																														GCA_000537575.1	32.7	GCA_900706755.1	50.6	GCA_000659685.1	65.6			GCA_902166335.1	57.7
																														GCA_000537235.1	32.7	GCA_000613265.1	50.6	GCA_004112435.1	65.6			GCA_000492535.1	57.1
																														GCA_005861535.1	32.8	GCA_000734955.1	50.6	GCA_004112345.1	65.6			GCA_900494335.1	57.1
																														GCA_900124805.1	32.7	GCA_900448985.1	50.6	GCA_001841525.1	65.6			GCA_900171725.1	57.4
																														GCA_900125785.1	32.7	GCA_900448875.1	50.6	GCA_001848885.1	65.6			GCA_001031185.1	57
																														GCA_900125475.1	32.7	GCA_001902675.1	50.8021	GCA_004110435.1	65.6			GCA_900172175.1	57.4
																														GCA_900083455.1	32.8	GCA_002554475.1	50.4	GCA_004112665.1	65.6			GCA_902158865.1	57.5
																														GCA_000364085.1	32.9	GCA_002554675.1	50.5	GCA_004106515.1	65.6			GCA_000566805.1	57
																														GCA_000554385.1	32.9	GCA_002206405.2	50.5	GCA_002129685.1	65.6			GCA_000692955.1	57.3
																														GCA_000541195.1	32.8	GCA_900450445.1	50.5	GCA_004109005.1	65.6			GCA_900494685.1	57.3
																														GCA_003038435.1	32.8	GCA_900449275.1	50.5	GCA_001851385.1	65.6			GCA_000567425.1	57
																														GCA_003038515.1	32.8	GCA_900450515.1	50.6	GCA_002129105.1	65.6			GCA_001031675.1	56.9
																														GCA_005861735.1	32.8	GCA_900449865.1	50.7	GCA_001843895.1	65.6			GCA_900174325.1	58.1
																														GCA_900125045.1	32.7	GCA_900449115.1	50.4	GCA_000667995.1	65.6			GCA_001033615.1	57.1
																														GCA_000546925.1	32.8	GCA_900448115.1	50.6	GCA_004105205.1	65.6			GCA_001031345.1	56.9
																														GCA_001198335.1	32.6	GCA_002259555.1	50.3	GCA_004110725.1	65.6			GCA_900093325.1	57.5
																														GCA_000552205.1	32.9	GCA_005670585.1	50.7	GCA_001841005.1	65.6			GCA_000693435.1	56.9
																														GCA_000594385.1	32.7	GCA_900448355.1	50.7	GCA_002131815.1	65.6			GCA_900504745.1	57.4
																														GCA_000532275.1	32.9	GCA_900450295.1	50.4	GCA_001840945.1	65.6			GCA_900513025.1	57.3
																														GCA_003038295.1	32.7	GCA_900448385.1	50.6	GCA_004111955.1	65.6			GCA_000693515.1	56.9
																														GCA_003422825.1	32.7	GCA_900449245.1	50.8	GCA_004112675.1	65.6			GCA_900517045.1	57.2
																														GCA_003423485.1	32.7	GCA_900608105.1	50.7	GCA_001843685.1	65.6			GCA_001033415.1	57.3
																														GCA_000610545.1	32.9	GCA_900450535.1	50.4	GCA_001843765.1	65.6			GCA_900774605.1	57.2
																														GCA_900020455.1	32.7	GCA_900448695.1	50.8	GCA_002129005.1	65.6			GCA_900774865.1	57.4
																														GCA_003720885.1	32.8	GCA_001902735.1	50.6535	GCA_001949095.1	65.6			GCA_000693555.1	56.9
																														GCA_900083045.1	32.8	GCA_900449515.1	50.4	GCA_004113025.1	65.6			GCA_001031715.1	56.9
																														GCA_900126535.1	32.7	GCA_900450025.1	50.5	GCA_001850705.1	65.6			GCA_900774125.1	57.8
																														GCA_003011055.1	32.8	GCA_005670915.1	50.7	GCA_001850125.1	65.6			GCA_001034085.1	57.2
																														GCA_000363685.1	32.9	GCA_003368475.2	50.5	GCA_001943585.1	65.6			GCA_900492765.1	57
																														GCA_001352515.1	32.6	GCA_005671145.1	50.7	GCA_001943485.1	65.6			GCA_900092695.1	57.1
																														GCA_004167915.1	32.7	GCA_900449955.1	50.8	GCA_001850745.1	65.6			GCA_900093165.1	57.1
																														GCA_004168175.1	32.7	GCA_002554485.1	50.6	GCA_004113995.1	65.6			GCA_001031825.1	56.9
																														GCA_001207395.1	32.6	GCA_005508805.1	50.7	GCA_004113575.1	65.6			GCA_000567685.1	57.3
																														GCA_001353315.1	32.6	GCA_003075555.1	50.8	GCA_001948385.1	65.6			GCA_900512205.1	57
																														GCA_001353215.1	32.6	GCA_900607705.1	50.5	GCA_001943185.1	65.6			GCA_900511605.1	57.4
																														GCA_003721055.1	32.7	GCA_900449195.1	50.8	GCA_001947445.1	65.6			GCA_001034365.1	57.3
																														GCA_000364045.1	33	GCA_900607485.1	50.6	GCA_001944955.1	65.6			GCA_900492905.1	57.5
																														GCA_900070245.1	32.7	GCA_900449715.1	50.7	GCA_001943755.1	65.6			GCA_001032845.1	57
																														GCA_000360245.1	32.9	GCA_900607965.1	50.4	GCA_001849745.1	65.6			GCA_001033745.1	57.3
																														GCA_008373855.1	32.7	GCA_900449745.1	50.4	GCA_001946275.1	65.6			GCA_900774195.1	57.1
																														GCA_002572965.1	32.8	GCA_003123505.1	50.6	GCA_004106505.1	65.6			GCA_000567145.1	57.5
																														GCA_000571555.1	32.7	GCA_900449155.1	50.6	GCA_004112055.1	65.6			GCA_000693235.1	56.9
																														GCA_900125815.1	32.7	GCA_001520815.2	50.4	GCA_001842825.1	65.6			GCA_001032185.1	57.2
																														GCA_900039205.1	32.7	GCA_001471755.2	50.4	GCA_001851265.1	65.6			GCA_001185895.1	57
																														GCA_003420285.1	32.7	GCA_900448085.1	50.6	GCA_001946005.1	65.6			GCA_900494305.1	57.8
																														GCA_003419925.1	32.8	GCA_001520695.2	50.8	GCA_001842105.1	65.6			GCA_001186065.1	57.1
																														GCA_002088055.1	32.6956	GCA_007714165.1	50.8	GCA_001852525.1	65.6			GCA_000694495.1	57.3
																														GCA_000359925.1	32.8	GCA_900449345.1	52	GCA_001851555.1	65.6			GCA_900493925.1	57.3
																														GCA_900125345.1	32.7	GCA_005670885.1	50.8	GCA_001851785.1	65.6			GCA_900171715.1	57.4
																														GCA_003422765.1	32.8	GCA_900449495.1	50.6	GCA_001889725.1	65.6			GCA_900171765.1	57.4
																														GCA_001196415.1	32.6	GCA_900607445.1	50.6	GCA_001948935.1	65.6			GCA_900171995.1	57.4
																														GCA_000571375.1	32.7	GCA_900449635.1	50.7	GCA_001947305.1	65.6			GCA_900172045.1	57.4
																														GCA_900128095.1	32.7	GCA_900450495.1	50.6	GCA_004113825.1	65.5			GCA_900172055.1	57.4
																														GCA_900082345.1	32.8	GCA_900448825.1	50.7	GCA_002131495.1	65.6			GCA_900172475.1	57.4
																														GCA_003418875.1	32.7	GCA_900449925.1	50.2	GCA_001945045.1	65.6			GCA_900172485.1	57.4
																														GCA_900127915.1	32.7	GCA_900450185.1	50.6	GCA_001841265.1	65.6			GCA_900172125.1	57.4
																														GCA_000361685.1	33	GCA_900448815.1	50.6	GCA_004113785.1	65.6			GCA_001033835.1	56.8
																														GCA_900126135.1	32.7	GCA_901482415.1	57.4	GCA_004113235.1	65.6			GCA_900092825.1	57.3
																														GCA_006511695.1	32.6	GCA_005670925.1	50.8	GCA_001850225.1	65.6			GCA_900510685.1	57
																														GCA_003422465.1	32.7	GCA_001621905.2	50.7	GCA_001944215.1	65.6			GCA_900775445.1	57.6
																														GCA_003421605.1	32.8	GCA_900449035.1	50.7	GCA_001943195.1	65.6			GCA_001033525.1	57.3
																														GCA_006511485.1	32.6	GCA_900449455.1	50.8	GCA_001851705.1	65.6			GCA_002851495.1	57.4
																														GCA_900126225.1	32.7	GCA_005670845.1	50.7	GCA_004110855.1	65.6			GCA_900493325.1	57.5
																														GCA_900080555.1	32.8	GCA_003015325.1	50.4	GCA_004105265.1	65.6			GCA_000567725.1	57
																														GCA_005861685.1	32.7	GCA_001939185.1	50.4558	GCA_004105965.1	65.6			GCA_001033335.1	57.2
																														GCA_900039685.1	32.7	GCA_002554325.1	50.5	GCA_004110825.1	65.6			GCA_001031175.1	57
																														GCA_000536835.1	32.8	GCA_005671215.1	50.7	GCA_001947505.1	65.6			GCA_001033165.1	56.9
																														GCA_002572865.1	32.8	GCA_900449595.1	50.7	GCA_001842295.1	65.6			GCA_001032305.1	56.9
																														GCA_000363065.1	32.9	GCA_900448185.1	50.7	GCA_004108245.1	65.6			GCA_000567045.1	56.9
																														GCA_003717375.1	32.8	GCA_900608065.1	50.6	GCA_004104605.1	65.6			GCA_900172015.1	57.3
																														GCA_900126005.1	32.8	GCA_902387885.1	50.6	GCA_004113355.1	65.6			GCA_000693215.1	56.9
																														GCA_000542695.1	32.7	GCA_900448445.1	50.6	GCA_001844695.1	65.6			GCA_001031865.1	57.2
																														GCA_900128035.1	32.7	GCA_900448925.1	50.5	GCA_004112845.1	65.6			GCA_900172445.1	57.4
																														GCA_000576755.1	32.8	GCA_900448625.1	50.7	GCA_004113665.1	65.6			GCA_900172155.1	57.2
																														GCA_000594305.1	32.7	GCA_001521055.2	50.8	GCA_000659385.1	65.6			GCA_900171755.1	57.2
																														GCA_003717315.1	32.8	GCA_900448755.1	50.6	GCA_001842585.1	65.6			GCA_900171775.1	57.4
																														GCA_000537055.1	32.7	GCA_900449475.1	50.5	GCA_001839985.1	65.6			GCA_900172135.1	57.2
																														GCA_000594485.1	32.8	GCA_005670875.1	50.8	GCA_004104675.1	65.6			GCA_900171805.1	57.2
																														GCA_000571175.1	32.7	GCA_900450115.1	50.6	GCA_004105635.1	65.6			GCA_900172465.1	57.3
																														GCA_000593905.1	32.7	GCA_900449055.1	50.9	GCA_000679975.1	65.6			GCA_000567585.1	57.3
																														GCA_000543105.1	32.7	GCA_900449945.1	50.5	GCA_000680475.1	65.6			GCA_000693035.1	57.1
																														GCA_000540675.1	32.7	GCA_900448555.1	50.5	GCA_002129755.1	65.6			GCA_001032365.1	57
																														GCA_000538995.1	32.7	GCA_900449615.1	50.7	GCA_001844855.1	65.6			GCA_900774115.1	57.4
																														GCA_000541035.1	32.7	GCA_900608175.1	50.8	GCA_000651395.1	65.6			GCA_000694115.1	56.8
																														GCA_000601805.1	32.8	GCA_005670575.1	50.7	GCA_002131135.1	65.6			GCA_902159575.1	57.3
																														GCA_000538035.1	32.7	GCA_900449685.1	50.9	GCA_004105725.1	65.6			GCA_000694275.1	56.8
																														GCA_000577175.1	32.7	GCA_003000595.1	50.5	GCA_000661465.1	65.6			GCA_001032445.1	57
																														GCA_000536555.1	32.8	GCA_005671115.1	50.7	GCA_000672275.1	65.6			GCA_001030905.1	56.9
																														GCA_000536635.1	32.8	GCA_900448425.1	50.4	GCA_001841725.1	65.6			GCA_900493055.1	57
																														GCA_000542635.1	32.7	GCA_005670595.1	50.7	GCA_004107205.1	65.6			GCA_001185985.1	56.9
																														GCA_000536595.1	32.7	GCA_001865905.1	50.6	GCA_001839905.1	65.6			GCA_001557575.1	57.2
																														GCA_000537515.1	32.7	GCA_001520775.2	50.7	GCA_001843805.1	65.6			GCA_001031245.1	57.2
																														GCA_000539515.1	32.7	GCA_900449405.1	50.7	GCA_001845495.1	65.6			GCA_900493195.1	57.2
																														GCA_000542095.1	32.7	GCA_900448265.1	50.4	GCA_002129525.1	65.6			GCA_001033725.1	57.3
																														GCA_000543085.1	32.7	GCA_900448455.1	50.8	GCA_001852225.1	65.6			GCA_900501845.1	57.3
																														GCA_000578855.1	32.7	GCA_008304165.1	50.8	GCA_001840165.1	65.6			GCA_900502195.1	57.3
																														GCA_000536895.1	32.7	GCA_900448565.1	50.9	GCA_001839945.1	65.6			GCA_001034165.1	57.1
																														GCA_000537595.1	32.8	GCA_900448885.1	50.7	GCA_004108455.1	65.6			GCA_001186035.1	56.9
																														GCA_000569835.1	32.7	GCA_900449175.1	50.8	GCA_001851025.1	65.6			GCA_000492935.1	57.1
																														GCA_000593985.1	32.7	GCA_900607665.1	50.7	GCA_001851005.1	65.6			GCA_900513515.1	57.2
																														GCA_000594245.1	32.7	GCA_005671265.1	50.7	GCA_001841045.1	65.6			GCA_001030985.1	56.9
																														GCA_000540055.1	32.7	GCA_005671035.1	50.7	GCA_001946355.1	65.6			GCA_900776035.1	57.2
																														GCA_000543285.1	32.7	GCA_005670815.1	50.9	GCA_001848855.1	65.6			GCA_001033975.1	57.2
																														GCA_000572525.1	32.8	GCA_000474845.1	50.7	GCA_002130565.1	65.6			GCA_900503225.1	57.6
																														GCA_000596985.1	32.7	GCA_003938635.1	50.8	GCA_001947995.1	65.6			GCA_900503985.1	57.6
																														GCA_000594025.1	32.7	GCA_000474825.1	50.4	GCA_001843645.1	65.6			GCA_900503065.1	57.2
																														GCA_000541915.1	32.7	GCA_001621035.2	50.8	GCA_001840935.1	65.6			GCA_001034295.1	57.2
																														GCA_000586995.1	32.7	GCA_005673435.1	50.9	GCA_001850185.1	65.6			GCA_001032625.1	56.9
																														GCA_000541875.1	32.8	GCA_005671255.1	50.9	GCA_001851825.1	65.6			GCA_001033925.1	57.3
																														GCA_000542825.1	32.8	GCA_900607975.1	50.8	GCA_004107295.1	65.6			GCA_000492335.1	57.3
																														GCA_000570415.1	32.8	GCA_900449335.1	50.3	GCA_000655495.1	65.6			GCA_900092815.1	56.6
																														GCA_000540215.1	32.7	GCA_900706885.1	50.9	GCA_000659845.1	65.6			GCA_001185835.1	56.9
																														GCA_000542015.1	32.8	GCA_900041715.1	50.8	GCA_000655095.1	65.6			GCA_000693355.1	57.1
																														GCA_000536815.1	32.8	GCA_900449305.1	50.7	GCA_000672135.1	65.5			GCA_900774375.1	57.2
																														GCA_000569315.1	32.8	GCA_005671315.1	50.9	GCA_001947385.1	65.6			GCA_900174295.1	57.3
																														GCA_000536915.1	32.7	GCA_005671055.1	50.8	GCA_001946965.1	65.6			GCA_001033375.1	57
																														GCA_000541835.1	32.7	GCA_000522345.1	50.6	GCA_001947895.1	65.6			GCA_900775505.1	57.2
																														GCA_000362685.1	32.9	GCA_900448895.1	50.8	GCA_001946325.1	65.6			GCA_001031805.1	56.9
																														GCA_000542115.1	32.7	GCA_005670955.1	50.9	GCA_001942975.1	65.6			GCA_001030825.1	56.9
																														GCA_000558645.1	32.8	GCA_005671235.1	50.8	GCA_001947865.1	65.6			GCA_001032115.1	56.9
																														GCA_000537495.1	32.8	GCA_900449235.1	50.8	GCA_001944205.1	65.6			GCA_001032525.1	57
																														GCA_000542315.1	32.7	GCA_001620995.2	50.7	GCA_001946705.1	65.6			GCA_001032275.1	56.9
																														GCA_000594085.1	32.8	GCA_900607465.1	50.6	GCA_000671895.1	65.6			GCA_900173855.1	58.1
																														GCA_000539115.1	32.7	GCA_900450415.1	50.7	GCA_001948305.1	65.6			GCA_900494265.1	57.2
																														GCA_000538635.1	32.7	GCA_900448515.1	50.8	GCA_001945305.1	65.6			GCA_900774225.1	57.1
																														GCA_000542785.1	32.8	GCA_000167915.2	50.988	GCA_000659405.1	65.6			GCA_001033215.1	56.9
																														GCA_000540115.1	32.7	GCA_001519365.2	50.5	GCA_000652795.1	65.6			GCA_001033385.1	56.6
																														GCA_000540415.1	32.7	GCA_900448465.1	50.5	GCA_000671195.1	65.6			GCA_900775335.1	56.9
																														GCA_000537135.1	32.8	GCA_002120205.1	50.6087	GCA_004113535.1	65.6			GCA_003334945.1	56.8
																														GCA_000537855.1	32.7	GCA_003000675.1	50.8	GCA_000656355.1	65.6			GCA_000567245.1	57.1
																														GCA_000605965.1	32.7	GCA_001692805.1	50.5	GCA_000671935.1	65.6			GCA_000706605.1	57
																														GCA_005861625.1	32.8	GCA_900449645.1	50.5	GCA_000672215.1	65.6			GCA_900774805.1	57.8
																														GCA_000579375.1	32.7	GCA_900449095.1	50.8	GCA_000675795.1	65.5			GCA_000300675.1	56.8
																														GCA_000610665.1	32.8	GCA_001692775.1	50.5	GCA_001840205.1	65.6			GCA_900776355.1	57.2
																														GCA_000538695.1	32.7	GCA_900449385.1	50.6	GCA_001852455.1	65.6			GCA_000693715.1	56.9
																														GCA_000579515.1	32.7	GCA_900449875.1	50.8	GCA_000661365.1	65.6			GCA_001185825.1	56.8
																														GCA_000536935.1	32.8	GCA_900449185.1	50.6	GCA_000651855.1	65.6			GCA_001032585.1	56.9
																														GCA_000571195.1	32.7	GCA_901482685.1	50.2	GCA_000673215.1	65.6			GCA_900776395.1	57.3
																														GCA_000607865.1	33	GCA_900449225.1	50.5	GCA_001842085.1	65.6			GCA_001031895.1	57.5
																														GCA_000609405.1	33	GCA_001692865.1	50.5	GCA_001851655.1	65.6			GCA_900504455.1	57.2
																														GCA_000609085.1	32.9	GCA_900607785.1	50.7	GCA_004108065.1	65.6			GCA_000567445.1	57
																														GCA_000532755.1	33.1	GCA_900450405.1	50.3	GCA_004107525.1	65.6			GCA_902159615.1	57.5
																														GCA_000552265.1	32.9	GCA_900448475.1	50.9	GCA_004109045.1	65.6			GCA_900173535.1	58.2
																														GCA_000553545.1	32.9	GCA_003862555.1	50.7	GCA_001944705.1	65.6			GCA_902165045.1	57.2
																														GCA_000610365.1	32.9	GCA_005671285.1	50.8	GCA_001848685.1	65.6			GCA_900775355.1	57.3
																														GCA_000609245.1	32.9	GCA_003937765.1	50.7	GCA_001852735.1	65.6			GCA_902165145.1	57
																														GCA_000532675.1	32.9	GCA_900607535.1	50.9	GCA_001944055.1	65.6			GCA_900775005.1	57.3
																														GCA_900040355.1	32.7	GCA_900450055.1	50.6	GCA_001944605.1	65.6			GCA_008756855.1	57.1
																														GCA_000248795.2	32.8	GCA_900448405.1	50.9	GCA_001944075.1	65.6			GCA_900494095.1	57.2
																														GCA_000609765.1	32.9	GCA_900447975.1	50.7	GCA_004113165.1	65.6			GCA_900493295.1	57.2
																														GCA_001212605.1	32.6	GCA_900449765.1	50.4	GCA_000666305.1	65.6			GCA_900173125.1	57.3
																														GCA_000539475.1	32.7	GCA_900448335.1	50.1	GCA_001944865.1	65.6			GCA_001031545.1	56.9
																														GCA_000594005.1	32.8	GCA_900449575.1	50.6	GCA_001848925.1	65.6			GCA_900506675.1	57.3
																														GCA_003240235.1	32.7	GCA_900608045.1	50.7	GCA_001947275.1	65.6			GCA_900776285.1	57.4
																														GCA_000596545.1	32.7	GCA_900449485.1	50.7	GCA_001839705.1	65.6			GCA_900093365.1	57.9
																														GCA_003424985.1	32.8	GCA_005671075.1	50.8	GCA_001287065.1	65.6			GCA_900093375.1	57.9
																														GCA_003424125.1	32.8	GCA_900448725.1	50.7	GCA_001944145.1	65.6			GCA_001033125.1	57.1
																														GCA_000569475.1	32.7	GCA_900449295.1	50.7	GCA_000666565.1	65.6			GCA_900174175.1	57.4
																														GCA_000536855.1	32.8	GCA_900449445.1	50.5	GCA_001850565.1	65.6			GCA_000693115.1	57.2
																														GCA_000601705.1	32.8	GCA_900450085.1	50.9	GCA_000668175.1	65.5			GCA_000492875.1	57.3
																														GCA_000605045.1	32.7	GCA_900448675.1	50.3	GCA_001844465.1	65.6			GCA_003334925.1	57.2
																														GCA_000537955.1	32.7	GCA_900448865.1	50.8	GCA_000667305.1	65.6			GCA_900776065.1	57.2
																														GCA_000594625.1	32.7	GCA_002588135.1	50.7	GCA_001943815.1	65.6			GCA_900515175.1	57.2
																														GCA_002141045.1	32.8	GCA_900449285.1	50.5	GCA_001844325.1	65.6			GCA_001032975.1	56.9
																														GCA_000610605.1	32.9	GCA_900448095.1	50.8	GCA_000668035.1	65.6			GCA_001032795.1	56.9
																														GCA_000532375.1	32.9	GCA_002588125.1	50.9	GCA_004106685.1	65.6			GCA_900775965.1	57.5
																														GCA_001210625.1	32.6	GCA_900608115.1	50.8	GCA_004111635.1	65.6			GCA_900506575.1	57.1
																														GCA_900039825.1	32.7	GCA_900449205.1	50.7	GCA_000652535.1	65.6			GCA_001031625.1	57
																														GCA_000602925.1	32.7	GCA_900449435.1	50.9	GCA_000669695.1	65.6			GCA_900504485.1	57.2
																														GCA_002925605.1	32.7	GCA_900450435.1	50.7	GCA_002130075.1	65.6			GCA_001031595.1	57
																														GCA_900126305.1	32.7	GCA_001621665.2	50.8	GCA_001849885.1	65.6			GCA_000807495.2	57.3952
																														GCA_900125055.1	32.7	GCA_001874845.1	50.5	GCA_001845545.1	65.6			GCA_000300735.3	56.9
																														GCA_900127795.1	32.7	GCA_900449825.1	50.8	GCA_000677615.1	65.5			GCA_900774735.1	57.4
																														GCA_900125255.1	32.7	GCA_900449325.1	50.5	GCA_001850265.1	65.6			GCA_001031995.1	57.3
																														GCA_000609685.1	32.9	GCA_002277105.1	50.6	GCA_004113265.1	65.6			GCA_900775065.1	57.5
																														GCA_900126275.1	32.7	GCA_002247975.2	50.5	GCA_000672815.1	65.6			GCA_001033095.1	56.9
																														GCA_900127735.1	32.7	GCA_900607455.1	50.7	GCA_000679895.1	65.6			GCA_900173285.1	57.4
																														GCA_900125545.1	32.7	GCA_900607995.1	50.7	GCA_001849725.1	65.6			GCA_900776025.1	57.2
																														GCA_900127105.1	32.7	GCA_900448585.1	50.5	GCA_001840825.1	65.6			GCA_008107555.1	57.2
																														GCA_900126245.1	32.7	GCA_001692785.1	50.6	GCA_004113945.1	65.6			GCA_001030875.1	56.8
																														GCA_900126075.1	32.7	GCA_900450095.1	50.6	GCA_001850585.1	65.6			GCA_900775265.1	57.5
																														GCA_900128115.1	32.7	GCA_007826925.1	50.4968	GCA_001944765.1	65.6			GCA_001032695.1	57
																														GCA_900126345.1	32.7	GCA_900449665.1	50.8	GCA_001943735.1	65.6			GCA_001030995.1	57.3
																														GCA_003720995.1	32.7	GCA_900449265.1	50.9	GCA_004108355.1	65.6			GCA_001034215.1	57
																														GCA_900125715.1	32.7	GCA_005671155.1	50.7	GCA_001947065.1	65.6			GCA_004311205.1	57.6
																														GCA_003239185.1	32.8	GCA_900449395.1	50.8	GCA_001942965.1	65.6			GCA_001032965.1	56.9
																														GCA_000558845.1	32.7	GCA_900449675.1	50.8	GCA_004112725.1	65.6			GCA_000567285.1	56.9
																														GCA_900125635.1	32.7	GCA_007352595.1	50.4	GCA_004113635.1	65.6			GCA_001031955.1	56.9
																														GCA_003419585.1	32.7	GCA_900450045.1	50.6	GCA_001849865.1	65.6			GCA_000492315.1	57
																														GCA_900127965.1	32.7	GCA_900448105.1	50.8	GCA_001946335.1	65.6			GCA_900493275.1	57.3
																														GCA_000593085.1	32.9	GCA_900449525.1	50.6	GCA_001945285.1	65.6			GCA_001032705.1	57
																														GCA_000607765.1	32.9	GCA_900448605.1	50.6	GCA_001847815.1	65.6			GCA_001033565.1	57.1
																														GCA_000587715.1	32.7	GCA_003324445.1	50.6	GCA_001849215.1	65.6			GCA_900775775.1	57.1
																														GCA_003424945.1	32.7	GCA_900448535.1	50.7	GCA_001945925.1	65.6			GCA_001032815.1	57.2
																														GCA_003424105.1	32.7	GCA_900448765.1	50.7	GCA_004112755.1	65.6			GCA_001031145.1	56.9
																														GCA_003424965.1	32.7	GCA_900447915.1	50.8	GCA_000674195.1	65.6			GCA_001185775.1	57.1
																														GCA_003424085.1	32.7	GCA_900449085.1	50.8	GCA_002131625.1	65.6			GCA_001033305.1	57.1
																														GCA_001983125.1	32.7	GCA_900448795.1	50.7	GCA_000652355.1	65.6			GCA_001032615.1	57.2
																														GCA_000877985.1	32.7531	GCA_000703265.1	50.8	GCA_001946605.1	65.6			GCA_900775175.1	57.5
																														GCA_000542805.1	32.7	GCA_900449135.1	50.5	GCA_001849045.1	65.6			GCA_900775215.1	57.5
																														GCA_003422445.1	32.7	GCA_900450205.1	50.3	GCA_004111045.1	65.6			GCA_001032895.1	56.9
																														GCA_001982975.1	32.8	GCA_900448175.1	52.6	GCA_000660865.1	65.6			GCA_000694655.1	57
																														GCA_003420545.1	32.7	GCA_900607365.1	50.9	GCA_000660625.1	65.6			GCA_902166195.1	57.2
																														GCA_001205315.1	32.7	GCA_900448955.1	50.8	GCA_000666205.1	65.6			GCA_001032935.1	57.2
																														GCA_001203695.1	32.6	GCA_900448715.1	50.8	GCA_000660765.1	65.6			GCA_000694675.1	57.3
																														GCA_001352095.1	32.7	GCA_900448345.1	51	GCA_002130115.1	65.6			GCA_902165115.1	57.7
																														GCA_000537875.1	32.8	GCA_000715035.1	50.6	GCA_000680935.1	65.6			GCA_001032105.1	56.9
																														GCA_900127975.1	32.7	GCA_900450315.1	50.9	GCA_004109505.1	65.6			GCA_001031405.1	56.9
																														GCA_000539395.1	32.7	GCA_900449425.1	50.9	GCA_001849645.1	65.6			GCA_900775165.1	57.5
																														GCA_000542595.1	32.7	GCA_900450155.1	50.7	GCA_002129095.1	65.6			GCA_900775205.1	57.5
																														GCA_000249015.2	32.8	GCA_900449585.1	50.7	GCA_000655515.1	65.6			GCA_900775255.1	57.5
																														GCA_000577735.1	32.7	GCA_900448905.1	50.7	GCA_000675995.1	65.6			GCA_900775195.1	57.5
																														GCA_004152665.1	32.7	GCA_900449545.1	50.9	GCA_000666865.1	65.6			GCA_900775225.1	57.5
																														GCA_003424225.1	32.7	GCA_900450345.1	50.8	GCA_001948605.1	65.6			GCA_900775145.1	57.5
																														GCA_003237895.1	32.6	GCA_900449025.1	50.5	GCA_002130035.1	65.6			GCA_000567545.1	57.2
																														GCA_000609345.1	32.9	GCA_900449885.1	50.9	GCA_001840305.1	65.6			GCA_900774465.1	57.4
																														GCA_000569395.1	32.8	GCA_900450125.1	50.5	GCA_004106335.1	65.6			GCA_001034285.1	57.1
																														GCA_900017565.1	32.7	GCA_900449895.1	50.8	GCA_004111325.1	65.6			GCA_900775605.1	57.2
																														GCA_003421545.1	32.7	GCA_900448005.1	51	GCA_001846965.1	65.6			GCA_900775675.1	57.3
																														GCA_001351455.1	32.7	GCA_900449655.1	50.7	GCA_001848475.1	65.6			GCA_900774175.1	57.1
																														GCA_003238655.1	32.7	GCA_900607725.1	50.5	GCA_000651815.1	65.6			GCA_900451695.1	56.9
																														GCA_000531935.1	32.9	GCA_900448665.1	50.7	GCA_004112125.1	65.5			GCA_902163495.1	57.3
																														GCA_000360865.1	32.9	GCA_900450035.1	50.8	GCA_004107975.1	65.6			GCA_900503465.1	56.4
																														GCA_001199675.1	32.6	GCA_000986635.1	50.5	GCA_004109055.1	65.6			GCA_900172545.1	56.9
																														GCA_001353375.1	32.7	GCA_900449805.1	50.4	GCA_001851635.1	65.6			GCA_900774685.1	57.7
																														GCA_000539675.1	32.9	GCA_003940725.1	50.7	GCA_001945855.1	65.6			GCA_000567565.1	57
																														GCA_000607485.1	32.8	GCA_900608195.1	50.6	GCA_001852685.1	65.6			GCA_900512515.1	57.4
																														GCA_000549965.1	32.9	GCA_900448805.1	50.9	GCA_004104715.1	65.6			GCA_000567105.1	57.3
																														GCA_000548845.1	32.9	GCA_900449835.1	50.7	GCA_001846505.1	65.6			GCA_900776475.1	57.2
																														GCA_000550585.1	32.9	GCA_001516935.2	50.5	GCA_001946835.1	65.6			GCA_900508035.1	57.3
																														GCA_002983425.1	32.7	GCA_900448745.1	50.8	GCA_001844925.1	65.6			GCA_900776545.1	57.5
																														GCA_002983355.1	32.7	GCA_900707055.1	50.4	GCA_000673195.1	65.6			GCA_900775875.1	57.3
																														GCA_006511515.1	32.6	GCA_003937705.1	50.8	GCA_004108645.1	65.6			GCA_900774695.1	57.2
																														GCA_003420585.1	32.7	GCA_900607805.1	50.5	GCA_000660165.1	65.6			GCA_002991725.1	56.8
																														GCA_001353695.1	32.7	GCA_900449375.1	50.8	GCA_000678935.1	65.6			GCA_900093295.1	57.4
																														GCA_900125835.1	32.8	GCA_001471815.2	50.8	GCA_000675815.1	65.6			GCA_900506925.1	57
																														GCA_000610305.1	32.9	GCA_003938885.1	50.7	GCA_000660445.1	65.6			GCA_900774315.1	57.1
																														GCA_000533795.1	32.9	GCA_900448205.1	50.6	GCA_000675435.1	65.5			GCA_900774705.1	57.7
																														GCA_900124775.1	32.7	GCA_900608085.1	50.5	GCA_001287205.1	65.6			GCA_900775545.1	56.8
																														GCA_008762715.1	32.8	GCA_900448705.1	50.8	GCA_004105495.1	65.6			GCA_001030915.1	56.9
																														GCA_001208645.1	32.7	GCA_900450145.1	50.7	GCA_000659805.1	65.6			GCA_900501595.1	56.9
																														GCA_001197935.1	32.8	GCA_900448915.1	50.8	GCA_000666885.1	65.6			GCA_001031555.1	56.9
																														GCA_008762545.1	32.7	GCA_900449125.1	50.7	GCA_000673235.1	65.6			GCA_900774245.1	57.1
																														GCA_000610525.1	32.9	GCA_007352615.1	50.7	GCA_000661485.1	65.6			GCA_900516655.1	57
																														GCA_004570515.1	32.8	GCA_900448435.1	50.6	GCA_000668335.1	65.5			GCA_900517385.1	57.1
																														GCA_900126105.1	32.7	GCA_001902685.1	50.7	GCA_000669195.1	65.6			GCA_900511285.1	57.1
																														GCA_008762705.1	32.7	GCA_002588385.1	50.8	GCA_000680675.1	65.6			GCA_900511295.1	57.1
																														GCA_003421125.1	32.8	GCA_006370475.1	50.5	GCA_000675315.1	65.6			GCA_900508025.1	57.2
																														GCA_900124885.1	32.8	GCA_900449975.1	50.6	GCA_001844955.1	65.6			GCA_900511235.1	57.4
																														GCA_003418185.1	32.7	GCA_003000615.1	50.8	GCA_001843985.1	65.6			GCA_900508055.1	57.2
																														GCA_003238415.1	32.8	GCA_900382715.1	50.8	GCA_000680515.1	65.6			GCA_001032195.1	56.8
																														GCA_900125075.1	32.8	GCA_900450005.1	50.4	GCA_000654515.1	65.5			GCA_900173215.1	57.9
																														GCA_000363365.1	32.8	GCA_003368385.2	50.5	GCA_000681115.1	65.6			GCA_000492915.1	57
																														GCA_003422985.1	32.7	GCA_002270225.1	50.9	GCA_000659865.1	65.6			GCA_900504615.1	57.1
																														GCA_000549245.1	32.9	GCA_003324505.1	50.8	GCA_000660085.1	65.6			GCA_001032345.1	56.9
																														GCA_900124785.1	32.7	GCA_007352605.1	50.7	GCA_000667935.1	65.6			GCA_001032605.1	56.8
																														GCA_001353575.1	32.7	GCA_900382735.1	50.8	GCA_000680235.1	65.6			GCA_900775455.1	57.1
																														GCA_005861805.1	32.7	GCA_900608025.1	50.6	GCA_000669115.1	65.6			GCA_000693835.1	56.9
																														GCA_005861765.1	32.7	GCA_900448075.1	50.8	GCA_000659945.1	65.6			GCA_001701585.1	57.2
																														GCA_001086885.1	32.7	GCA_900448735.1	50.9	GCA_000668075.1	65.5			GCA_900512365.1	57
																														GCA_000609985.1	32.9	GCA_000714975.1	50.8	GCA_000659785.1	65.6			GCA_001032205.1	57.4
																														GCA_000248695.2	32.9	GCA_900448945.1	50.7	GCA_000672255.1	65.5			GCA_900512905.1	57
																														GCA_000537215.1	32.8	GCA_900449015.1	50.7	GCA_000666925.1	65.6			GCA_900775715.1	57.4
																														GCA_000610025.1	32.9	GCA_900607395.1	50.7	GCA_002129175.1	65.6			GCA_000693655.1	56.8
																														GCA_001412275.1	32.9	GCA_900450135.1	50.6	GCA_000660045.1	65.6			GCA_900501655.1	56.9
																														GCA_001208805.1	32.7	GCA_900450215.1	50.7	GCA_001850785.1	65.6			GCA_900506505.1	57.1
																														GCA_001352875.1	32.6	GCA_900449755.1	50.7	GCA_004113925.1	65.6			GCA_900506645.1	57.1
																														GCA_000563935.1	32.8	GCA_002251815.2	50.7376	GCA_000660785.1	65.6			GCA_900511655.1	56.9
																														GCA_900125795.1	32.8	GCA_900448685.1	50.6	GCA_000655455.1	65.6			GCA_900511665.1	56.9
																														GCA_000362245.1	32.8	GCA_900449905.1	50.6	GCA_001848345.1	65.6			GCA_900516405.1	56.8
																														GCA_000360705.1	32.9	GCA_002247965.2	50.6	GCA_000680695.1	65.6			GCA_000566905.1	57.2
																														GCA_000361725.1	32.9	GCA_900450325.1	50.8	GCA_000655215.1	65.6			GCA_900506565.1	57
																														GCA_000359985.1	32.9	GCA_900706905.1	50.5	GCA_001945765.1	65.6			GCA_900514165.1	57.1
																														GCA_000579095.1	32.8	GCA_900448415.1	50.7	GCA_001946175.1	65.6			GCA_002775495.1	57.4
																														GCA_000570935.1	32.7	GCA_002247905.2	50.8266	GCA_000673055.1	65.6			GCA_900493205.1	57.2
																														GCA_000578235.1	32.7	GCA_900608165.1	50.7	GCA_000667365.1	65.6			GCA_900174425.1	58.2
																														GCA_000569255.1	32.7	GCA_900449555.1	50.7	GCA_002129145.1	65.6			GCA_900492775.1	57
																														GCA_003419025.1	32.8	GCA_900449065.1	50.7	GCA_001943905.1	65.6			GCA_900092935.1	56.7
																														GCA_003850085.1	32.7568	GCA_900449775.1	50.8	GCA_002131455.1	65.6			GCA_900775755.1	57.6
																														GCA_003419295.1	32.8	GCA_902006475.1	50.8	GCA_001944325.1	65.6			GCA_900498365.1	57
																														GCA_000602725.1	32.8	GCA_900449075.1	50.5	GCA_001945695.1	65.6			GCA_900510155.1	57.1
																														GCA_000362325.1	32.8	GCA_902006485.1	50.8	GCA_000681255.1	65.6			GCA_900774955.1	57.4
																														GCA_000525225.1	32.9	GCA_900449935.1	50.7	GCA_001942905.1	65.6			GCA_000498775.2	57.1
																														GCA_000549625.1	32.8	GCA_900607355.1	51	GCA_001849285.1	65.6			GCA_900498985.1	57.5
																														GCA_003420365.1	32.7	GCA_900449815.1	50.7	GCA_001849345.1	65.6			GCA_900515495.1	57.4
																														GCA_900126205.1	32.8	GCA_900448235.1	50.7	GCA_001847545.1	65.6			GCA_900503725.1	57.3
																														GCA_000570675.1	32.7	GCA_900448645.1	50.8	GCA_001946495.1	65.6			GCA_900504775.1	57.3
																														GCA_000569595.1	32.7	GCA_900448855.1	50.6	GCA_001845085.1	65.6			GCA_900092975.1	56.7
																														GCA_000570915.1	32.8	GCA_900448595.1	50.9	GCA_004104575.1	65.6			GCA_000567625.1	56.9
																														GCA_001351255.1	32.7	GCA_900449965.1	50.5	GCA_001287225.1	65.6			GCA_900173045.1	57.2
																														GCA_001351295.1	32.7	GCA_002133365.1	50.5533	GCA_001287485.1	65.6			GCA_900493125.1	57.2
																														GCA_001351535.1	32.7	GCA_900449215.1	50.8	GCA_000673415.1	65.6			GCA_900173585.1	57.1
																														GCA_001351395.1	32.7	GCA_001582895.1	50.8	GCA_000672775.1	65.6			GCA_900775275.1	57.5
																														GCA_001351135.1	32.7	GCA_002247995.2	50.7503	GCA_004111875.1	65.6			GCA_900517215.1	57.1
																														GCA_001351495.1	32.7	GCA_900449785.1	50.8	GCA_000671035.1	65.6			GCA_900092705.1	57.3
																														GCA_001150145.1	32.7	GCA_001582905.1	50.8	GCA_004108045.1	65.6			GCA_900493725.1	57.3
																														GCA_001120725.1	32.7	GCA_900450225.1	50.7	GCA_001843255.1	65.6			GCA_900512035.1	57.3
																														GCA_003422705.1	32.7	GCA_900450585.1	50.8	GCA_001948695.1	65.6			GCA_900775115.1	57.3
																														GCA_001351275.1	32.7	GCA_000364365.1	50.8	GCA_001842785.1	65.6			GCA_000694575.1	57.1
																														GCA_001351615.1	32.7	GCA_000482265.1	50.8	GCA_001946995.1	65.6			GCA_900173605.1	57.2
																														GCA_001351315.1	32.7	GCA_900450605.1	50.7	GCA_004107565.1	65.6			GCA_900510455.1	57.5
																														GCA_000359825.1	32.7	GCA_900450375.1	50.7	GCA_001850875.1	65.6			GCA_900517355.1	57.6
																														GCA_003420525.1	32.7	GCA_900177355.1	50.8	GCA_001850275.1	65.6			GCA_900093455.1	57.5
																														GCA_000605525.1	32.7	GCA_900450175.1	50.8	GCA_001949045.1	65.6			GCA_900512565.1	57.2
																														GCA_003418245.1	32.6	GCA_005670835.1	50.8	GCA_001845245.1	65.6			GCA_000492215.1	57.1
																														GCA_000363125.1	32.9	GCA_900448065.1	50.7	GCA_004109425.1	65.6			GCA_900173805.1	57.6
																														GCA_003419355.1	32.8	GCA_900448485.1	50.8	GCA_001849325.1	65.6			GCA_900173415.1	56.9
																														GCA_003719935.1	32.8	GCA_005673445.1	50.8	GCA_004111345.1	65.6			GCA_900092855.1	57.4
																														GCA_002225405.1	32.6	GCA_900607345.1	50.7	GCA_001850195.1	65.6			GCA_900172495.1	57.4
																														GCA_002225275.1	32.6	GCA_900450105.1	51	GCA_001849095.1	65.6			GCA_900092885.1	57.3
																														GCA_002225315.1	32.6	GCA_900448195.1	50.8	GCA_004112765.1	65.6			GCA_900093105.1	56.8
																														GCA_003721195.1	32.6	GCA_900448505.1	50.9	GCA_001849825.1	65.5			GCA_900776555.1	57.3
																														GCA_003720545.1	32.6	GCA_900448495.1	50.8	GCA_001844585.1	65.6			GCA_902160475.1	57.4
																														GCA_001352695.1	32.7	GCA_900449985.1	50.6	GCA_000656335.1	65.6			GCA_900492895.1	57.5
																														GCA_003720835.1	32.6	GCA_000703345.1	50.7	GCA_002131055.1	65.6			GCA_004312465.1	57.5
																														GCA_003720125.1	32.6	GCA_900608365.1	50.8	GCA_001844995.1	65.6			GCA_000492355.1	57.2
																														GCA_000824985.1	32.8	GCA_000181735.1	50.5	GCA_001849525.1	65.6			GCA_900775035.1	57.3
																														GCA_003238595.1	32.7	GCA_005671015.1	50.8	GCA_004105085.1	65.6			GCA_001034055.1	56.9
																														GCA_003237255.1	32.7	GCA_900618045.1	50.6	GCA_004112425.1	65.6			GCA_003992345.1	57.3
																														GCA_000556305.1	32.9	GCA_900618055.1	50.8	GCA_001843585.1	65.6			GCA_007655035.1	57.3
																														GCA_003418135.1	32.8	GCA_003368435.2	50.5	GCA_004106405.1	65.6			GCA_000693855.1	56.9
																														GCA_003421105.1	32.8	GCA_900449705.1	50.7	GCA_002130305.1	65.6			GCA_003851825.1	57.3
																														GCA_003421405.1	32.8	GCA_900450615.1	50.6	GCA_004111235.1	65.6			GCA_900776235.1	57
																														GCA_003418075.1	32.7	GCA_001641805.1	50.8209	GCA_001845375.1	65.6			GCA_900510025.1	57.2
																														GCA_000546165.1	32.9	GCA_003370585.2	50.5	GCA_001850695.1	65.6			GCA_900092795.1	57.4
																														GCA_003237445.1	32.6	GCA_001874785.1	50.6	GCA_000652395.1	65.6			GCA_900776465.1	57.4
																														GCA_000539455.1	32.7	GCA_900536625.1	50.6	GCA_001946755.1	65.6			GCA_000567605.1	57.3
																														GCA_000608805.1	32.8	GCA_900450395.1	50.8	GCA_000655715.1	65.6			GCA_900093315.1	57.4
																														GCA_000542865.1	32.8	GCA_900449735.1	50.7	GCA_002130025.1	65.6			GCA_000567065.1	57.5
																														GCA_000578195.1	32.7	GCA_000215145.2	50.8	GCA_002131115.1	65.6			GCA_000982215.1	57.3
																														GCA_000571735.1	32.7	GCA_003015285.1	50.8	GCA_002131025.1	65.6			GCA_900507535.1	57.4
																														GCA_000536775.1	32.7	GCA_900449795.1	50.6	GCA_001846065.1	65.6			GCA_900508235.1	57.1
																														GCA_000594745.1	32.7	GCA_900449005.1	51	GCA_001850665.1	65.6			GCA_900776455.1	57.3
																														GCA_000542985.1	32.7	GCA_900450015.1	50.8	GCA_004107695.1	65.6			GCA_900498485.1	57
																														GCA_000538295.1	32.8	GCA_900449855.1	50.7	GCA_004108485.1	65.6			GCA_900498445.1	57
																														GCA_000594145.1	32.7	GCA_001901545.1	50.8	GCA_001849535.1	65.6			GCA_900498615.1	57.1
																														GCA_003421045.1	32.6	GCA_900448845.1	50.9	GCA_002130925.1	65.6			GCA_900493255.1	57.3
																														GCA_000543265.1	32.8	GCA_000513035.1	50.4615	GCA_001849805.1	65.6			GCA_000694355.1	56.9
																														GCA_000602425.1	32.7	GCA_900448575.1	50.6	GCA_001849395.1	65.6			GCA_902165015.1	57.7
																														GCA_000572765.1	32.8	GCA_003368525.2	50.5	GCA_001840475.1	65.6			GCA_900517235.1	57.1
																														GCA_000362185.1	32.9	GCA_900448275.1	50.6	GCA_004105975.1	65.6			GCA_900516065.1	57.1
																														GCA_000605765.1	32.7	GCA_005671135.1	50.8	GCA_001845865.1	65.6			GCA_001185945.1	56.9
																														GCA_000609745.1	32.8	GCA_900448935.1	50.7	GCA_001840285.1	65.6			GCA_900172905.1	57.3
																														GCA_000363285.1	32.8	GCA_900450425.1	50.7	GCA_004113125.1	65.6			GCA_001185915.1	57
																														GCA_900125915.1	32.7	GCA_005671165.1	50.7	GCA_002130625.1	65.6			GCA_900775945.1	57.3
																														GCA_900128705.1	32.3	GCA_900448835.1	50.5	GCA_004106205.1	65.6			GCA_900173075.1	56.9
																														GCA_000525405.1	32.9	GCA_000181775.1	50.5	GCA_001843505.1	65.6			GCA_900173375.1	56.9
																														GCA_000578755.1	32.7	GCA_003368495.2	50.6	GCA_001849705.1	65.6			GCA_000493115.1	57.5
																														GCA_003720475.1	32.7	GCA_000522225.1	50.4	GCA_001850525.1	65.6			GCA_900494145.1	57.4
																														GCA_003419525.1	32.7	GCA_000457975.1	50.7	GCA_004112335.1	65.6			GCA_900511075.1	57.1
																														GCA_003422005.1	32.7	GCA_001865895.1	50.9	GCA_001946015.1	65.6			GCA_000567405.1	57.3
																														GCA_000592965.1	32.9	GCA_000703245.1	50.7	GCA_004111185.1	65.6			GCA_900506535.1	57.1
																														GCA_000576855.1	32.7	GCA_002246485.2	50.6162	GCA_001849995.1	65.6			GCA_900506545.1	56.7
																														GCA_000609605.1	32.9	GCA_900448375.1	50.7	GCA_002129305.1	65.6			GCA_900515505.1	57
																														GCA_000248915.2	32.9	GCA_003074495.1	50.6	GCA_004106755.1	65.6			GCA_900506615.1	57
																														GCA_000569895.1	32.8	GCA_007994765.1	51.1	GCA_001946875.1	65.6			GCA_000694035.1	56.9
																														GCA_001351175.1	32.7	GCA_003226175.1	50.8	GCA_004104765.1	65.6			GCA_000694435.1	57
																														GCA_000530925.1	32.9	GCA_003226185.1	50.8	GCA_000667685.1	65.6			GCA_900506665.1	57.3
																														GCA_000609225.1	32.8	GCA_003225915.1	50.8	GCA_001946035.1	65.6			GCA_900171985.1	57.3
																														GCA_001120905.1	32.7	GCA_001902655.1	50.8	GCA_002130505.1	65.6			GCA_900510445.1	57.4
																														GCA_001198155.1	32.6	GCA_900448215.1	50.7	GCA_000680575.1	65.6			GCA_004310945.1	57.1
																														GCA_001350975.1	32.7	GCA_000458625.1	50.6	GCA_004105895.1	65.6			GCA_900093115.1	57.4
																														GCA_001164545.1	32.7	GCA_900618235.1	50.3	GCA_001846895.1	65.6			GCA_900093005.1	56.6
																														GCA_002225015.1	32.6	GCA_900448165.1	50.6	GCA_004111535.1	65.6			GCA_900507945.1	57
																														GCA_001350935.1	32.7	GCA_003015365.1	50.3	GCA_002129745.1	65.6			GCA_900513965.1	56.7
																														GCA_001351215.1	32.7	GCA_000703285.1	50.7	GCA_001843615.1	65.6			GCA_004312845.1	57.6
																														GCA_002224995.1	32.7	GCA_005671045.1	50.7	GCA_001943295.1	65.6			GCA_900498955.1	57.5
																														GCA_002225195.1	32.6	GCA_003368425.2	50.5	GCA_001945005.1	65.6			GCA_900498935.1	57.5
																														GCA_002225395.1	32.6	GCA_003368565.2	50.5	GCA_000676515.1	65.6			GCA_003038115.1	57.2
																														GCA_002224955.1	32.6	GCA_000703325.1	50.6	GCA_001944335.1	65.6			GCA_900498905.1	57.5
																														GCA_001203535.1	32.6	GCA_000522305.1	50.4	GCA_001855805.1	65.6			GCA_900498925.1	57.5
																														GCA_001352975.1	32.6	GCA_001692795.1	50.5	GCA_004107875.1	65.6			GCA_002210445.1	57.1
																														GCA_000537675.1	32.9	GCA_000215205.2	50.6	GCA_004105125.1	65.6			GCA_900511035.1	57.2
																														GCA_000608825.1	32.9	GCA_004767175.1	50.4479	GCA_002129815.1	65.6			GCA_900493475.1	57.6
																														GCA_003038745.1	32.8	GCA_003368465.2	50.5	GCA_004105765.1	65.6			GCA_900092835.1	57.2
																														GCA_000609185.1	32.8	GCA_001645245.1	50.5746	GCA_001847135.1	65.6			GCA_000694715.1	57.2
																														GCA_003719845.1	32.8	GCA_900450075.1	50.8	GCA_004111835.1	65.6			GCA_900509875.1	57.5
																														GCA_001195925.1	32.7	GCA_001645225.1	50.8601	GCA_004112875.1	65.6			GCA_003583195.1	57.1
																														GCA_000569875.1	32.7	GCA_900448655.1	50.7	GCA_001945705.1	65.6			GCA_900774215.1	57.3
																														GCA_000541895.1	32.7	GCA_900450195.1	50.8	GCA_001853205.1	65.6			GCA_900508215.1	57.3
																														GCA_003417715.1	32.7	GCA_007994855.1	51.1	GCA_004112575.1	65.6			GCA_900504835.1	57.3
																														GCA_003720935.1	32.7	GCA_007994895.1	51.1	GCA_001847615.1	65.6			GCA_900173025.1	57.2
																														GCA_003417325.1	32.7	GCA_004100305.1	50.4	GCA_001850005.1	65.6			GCA_900492935.1	57.5
																														GCA_000569515.1	32.8	GCA_900450255.1	50.8	GCA_004107185.1	65.6			GCA_900510925.1	57
																														GCA_000538175.1	32.7	GCA_004193155.1	50.4531	GCA_004107365.1	65.6			GCA_001031795.1	57.2
																														GCA_000981055.1	32.7	GCA_900450475.1	50.9	GCA_001850845.1	65.6			GCA_900775295.1	57.4
																														GCA_000542845.1	32.7	GCA_007994865.1	51.1	GCA_001843335.1	65.6			GCA_900175125.1	57.2
																														GCA_000597165.1	32.7	GCA_007994815.1	51.1	GCA_001853025.1	65.6			GCA_900510365.1	57.1
																														GCA_000540835.1	32.8	GCA_007994775.1	51.1	GCA_001842505.1	65.6			GCA_900508265.1	57.5
																														GCA_000577125.1	32.7	GCA_007994755.1	51.1	GCA_001845275.1	65.6			GCA_900093175.1	57.1
																														GCA_000587535.1	32.7	GCA_900449565.1	50.6	GCA_002130245.1	65.6			GCA_900493455.1	57.4
																														GCA_000538655.1	32.7	GCA_900448395.1	50.5	GCA_001843095.1	65.6			GCA_900093815.1	57.4
																														GCA_003720845.1	32.7	GCA_007994935.1	51.1	GCA_001946895.1	65.6			GCA_003227515.1	57.1
																														GCA_000577215.1	32.8	GCA_007994905.1	51.1	GCA_004104775.1	65.6			GCA_900508825.1	57.1
																														GCA_000538435.1	32.8	GCA_005869145.1	50.6728	GCA_004110335.1	65.6			GCA_902163275.1	57.4
																														GCA_000562145.1	32.8	GCA_003015295.1	50.7	GCA_004107985.1	65.6			GCA_001032875.1	57.3
																														GCA_000572505.1	32.7	GCA_000714895.1	50.7	GCA_000651735.1	65.6			GCA_000492295.1	57.5
																														GCA_000572365.1	32.7	GCA_002806795.1	50.5	GCA_004111285.1	65.6			GCA_900092675.1	57.2
																														GCA_000577005.1	32.8	GCA_003074475.1	50.6	GCA_004106265.1	65.6			GCA_004312445.1	57
																														GCA_000572405.1	32.8	GCA_001521695.2	51	GCA_004114145.1	65.6			GCA_900774515.1	57.5
																														GCA_000572325.1	32.7	GCA_007197955.1	51	GCA_004111525.1	65.6			GCA_900506075.1	57.4
																														GCA_000572585.1	32.7	GCA_900448135.1	50.9	GCA_004111165.1	65.6			GCA_000693735.1	56.9
																														GCA_000573065.1	32.8	GCA_000459335.1	50.7	GCA_000660105.1	65.6			GCA_900511735.1	57.3
																														GCA_000572645.1	32.7	GCA_001902665.1	50.7	GCA_000656215.1	65.6			GCA_900510945.1	57.3
																														GCA_000593565.1	32.7	GCA_002806745.1	50.4	GCA_001947435.1	65.6			GCA_900496885.1	57.1
																														GCA_000576835.1	32.7	GCA_000647795.2	50.9	GCA_001947965.1	65.6			GCA_900512475.1	57.7
																														GCA_000543165.1	32.7	GCA_000703365.1	50.7	GCA_004113645.1	65.6			GCA_900776435.1	57
																														GCA_000597285.1	32.7	GCA_000714915.1	50.5	GCA_001757405.1	65.6			GCA_900502435.1	57.3
																														GCA_003720445.1	32.6	GCA_000181755.1	50.5	GCA_004113855.1	65.6			GCA_900774965.1	57.5
																														GCA_003237915.1	32.7	GCA_900449165.1	50.7	GCA_001851725.1	65.6			GCA_900508715.1	57
																														GCA_000525425.1	32.9	GCA_008122325.1	50.4	GCA_004113445.1	65.6			GCA_900508725.1	56.8
																														GCA_000248835.2	32.9	GCA_003719795.1	50.5	GCA_004112835.1	65.6			GCA_900508735.1	57
																														GCA_000609265.1	32.9	GCA_000215245.2	50.7	GCA_001839725.1	65.6			GCA_900508745.1	57
																														GCA_000607545.1	32.8	GCA_001580255.1	50.8	GCA_004106625.1	65.6			GCA_900508755.1	57
																														GCA_000360005.1	32.9	GCA_000622285.2	50.8	GCA_000651615.1	65.6			GCA_900493165.1	57.5
																														GCA_000608485.1	32.8	GCA_000456325.1	50.6	GCA_001851595.1	65.6			GCA_900774765.1	57.4
																														GCA_000572605.1	32.9	GCA_007714145.1	50.8	GCA_004111085.1	65.6			GCA_900513655.1	57.2
																														GCA_900155785.1	32.7	GCA_000211395.2	50.7104	GCA_004110525.1	65.6			GCA_900775235.1	58.2
																														GCA_000539895.1	32.7	GCA_900449995.1	50.7	GCA_004112245.1	65.6			GCA_900512825.1	57.2
																														GCA_000607945.1	32.8	GCA_002806825.1	50.4	GCA_001840045.1	65.6			GCA_001032685.1	57.1
																														GCA_000536255.1	32.9	GCA_001264215.1	50.8	GCA_000676975.1	65.6			GCA_900093425.1	57.4
																														GCA_000609865.1	32.8	GCA_000692495.1	50.8	GCA_001946675.1	65.6			GCA_900093345.1	57.4
																														GCA_000608265.1	32.8	GCA_000194665.2	50.7	GCA_000666985.1	65.6			GCA_004311245.1	57.6
																														GCA_000607645.1	32.9	GCA_900450355.1	50.5	GCA_004112295.1	65.6			GCA_001033015.1	56.9
																														GCA_000572945.1	32.9	GCA_002247775.2	50.7	GCA_000662805.1	65.6			GCA_900173015.1	57.2
																														GCA_000530315.1	32.9	GCA_000647815.3	50.9	GCA_000651655.1	65.6			GCA_002258005.1	57.4
																														GCA_000609925.1	32.8	GCA_007994825.1	51.1	GCA_004111375.1	65.6			GCA_004312625.1	57.1
																														GCA_000608385.1	32.8	GCA_000194295.2	50.7	GCA_004111145.1	65.6			GCA_008756815.1	57.4
																														GCA_000610065.1	32.8	GCA_006538505.1	50.7	GCA_000668135.1	65.6			GCA_900516175.1	57.3
																														GCA_000593805.1	32.8	GCA_001467005.1	50.9	GCA_004110365.1	65.6			GCA_004311365.1	57.5
																														GCA_000530615.1	32.8	GCA_000215185.2	50.8	GCA_000677955.1	65.6			GCA_004311985.1	57.4
																														GCA_000529995.1	32.9	GCA_000215285.2	50.8	GCA_000666585.1	65.6			GCA_900501435.1	57.2
																														GCA_000572785.1	32.8	GCA_000522205.1	50.4	GCA_002128985.1	65.6			GCA_000493075.1	57.1
																														GCA_000530775.1	32.9	GCA_000459215.1	50.7	GCA_001843055.1	65.6			GCA_001033365.1	57
																														GCA_000542745.1	32.7	GCA_900448995.1	50.5	GCA_000660345.1	65.6			GCA_002775455.1	57.3
																														GCA_000572485.1	32.9	GCA_001264175.1	50.8	GCA_000659045.1	65.6			GCA_900514985.1	57.2
																														GCA_000607445.1	32.9	GCA_900448635.1	50.8	GCA_001943565.1	65.6			GCA_004312185.1	57.7
																														GCA_000594105.1	32.7	GCA_000714955.1	50.9	GCA_002130275.1	65.6			GCA_900093435.1	57.4
																														GCA_000548825.1	32.9	GCA_900448965.1	50.9	GCA_000651535.1	65.6			GCA_900093415.1	57.4
																														GCA_001211625.1	32.7	GCA_000736735.1	50.5	GCA_004111025.1	65.6			GCA_001032505.1	56.9
																														GCA_000578315.1	32.7	GCA_000522405.1	50.4	GCA_000674315.1	65.6			GCA_900776095.1	57.3
																														GCA_003038495.1	32.8	GCA_001953095.1	50.8	GCA_001946885.1	65.6			GCA_003036445.1	57.3
																														GCA_000608785.1	32.8	GCA_000457955.1	50.7	GCA_000667325.1	65.6			GCA_900514405.1	57.2
																														GCA_000578215.1	32.7	GCA_000831715.1	50.7	GCA_000666405.1	65.6			GCA_900501075.1	56.9
																														GCA_000622955.1	32.8	GCA_000235265.1	50.6	GCA_000654935.1	65.6			GCA_001033885.1	56.8
																														GCA_000564135.1	32.8	GCA_008122355.1	50.3	GCA_004113095.1	65.6			GCA_900514505.1	57.3
																														GCA_000608185.1	32.7	GCA_000457205.1	50.6	GCA_001850245.1	65.6			GCA_001033845.1	57
																														GCA_003420735.1	32.7	GCA_004137365.1	50.5	GCA_000668015.1	65.6			GCA_007955265.1	57.4
																														GCA_003423005.1	32.7	GCA_000458515.1	50.7	GCA_001844105.1	65.6			GCA_008830545.1	57.3
																														GCA_000548245.1	32.9	GCA_000768425.1	50.9	GCA_001843845.1	65.6			GCA_900517105.1	57.6
																														GCA_000577565.1	32.7	GCA_000194395.2	50.6	GCA_000679435.1	65.6			GCA_001033675.1	57.2
																														GCA_000540195.1	32.7	GCA_900479035.1	50.6	GCA_000678055.1	65.6			GCA_900513555.1	57.3
																														GCA_002983255.1	32.6	GCA_000456445.1	50.7	GCA_002129015.1	65.6			GCA_900507245.1	57.1
																														GCA_000577475.1	32.7	GCA_002246495.2	50.7374	GCA_000667345.1	65.6			GCA_900513235.1	57.5
																														GCA_003419645.1	32.8	GCA_000459795.1	50.7	GCA_001844165.1	65.6			GCA_900513625.1	57.2
																														GCA_000550165.1	32.9	GCA_008389365.1	50.6	GCA_004111335.1	65.6			GCA_900174245.1	57.3
																														GCA_000363625.1	32.9	GCA_000194685.2	50.7	GCA_002135065.1	65.6			GCA_004312525.1	57.2
																														GCA_003420485.1	32.7	GCA_000458725.1	50.7	GCA_001946435.1	65.6			GCA_900512465.1	57.4
																														GCA_000537355.1	32.9	GCA_002247765.2	50.8	GCA_002129725.1	65.6			GCA_001031105.1	56.9
																														GCA_005862035.1	32.7	GCA_000492235.1	50.9	GCA_002131015.1	65.6			GCA_001032225.1	56.9
																														GCA_900124945.1	32.7	GCA_001030405.1	50.8	GCA_004106085.1	65.6			GCA_900775135.1	57.2
																														GCA_000548685.1	32.9	GCA_000458155.1	50.7	GCA_004106415.1	65.6			GCA_900084875.1	58.1
																														GCA_003420005.1	32.8	GCA_000940035.2	50.7	GCA_001944485.1	65.6			GCA_001032545.1	57
																														GCA_000607425.1	32.8	GCA_000235225.1	50.6	GCA_001843405.1	65.6			GCA_900506855.1	56.9
																														GCA_000579555.1	32.7	GCA_000703205.1	50.7	GCA_002130455.1	65.6			GCA_900493465.1	57.3
																														GCA_000559585.1	32.8	GCA_000194705.2	50.7	GCA_004106295.1	65.6			GCA_900492885.1	57.4
																														GCA_000610245.1	32.9	GCA_000307205.1	50.6	GCA_001945235.1	65.6			GCA_900513925.1	56.6
																														GCA_000362365.1	32.9	GCA_900450305.1	50.8	GCA_000652655.1	65.6			GCA_900173545.1	57.2
																														GCA_000569195.1	32.7	GCA_000522105.1	50.4	GCA_001849985.1	65.6			GCA_900513825.1	56.6
																														GCA_000593765.1	32.7	GCA_000457935.1	50.6	GCA_001947885.1	65.6			GCA_900513975.1	56.6
																														GCA_000536535.1	32.8	GCA_000459175.1	50.6	GCA_004111665.1	65.6			GCA_900514025.1	56.6
																														GCA_000596625.1	32.7	GCA_000194555.2	51	GCA_004107395.1	65.6			GCA_003345715.1	56.9
																														GCA_000538975.1	32.7	GCA_001881105.1	50.7	GCA_004107645.1	65.6			GCA_900514905.1	57.3
																														GCA_000578615.1	32.7	GCA_900450385.1	50.9	GCA_001945065.1	65.6			GCA_900514945.1	57.3
																														GCA_000592785.1	32.9	GCA_900449415.1	50.6	GCA_001843655.1	65.6			GCA_004311925.1	57
																														GCA_000552005.1	32.9	GCA_000703305.1	50.7	GCA_004107305.1	65.6			GCA_900502395.1	57
																														GCA_000594445.1	32.7	GCA_000194495.2	50.4	GCA_001943505.1	65.6			GCA_900512445.1	57.2
																														GCA_000536995.1	32.7	GCA_000458475.1	50.6	GCA_001947805.1	65.6			GCA_900512345.1	56.8
																														GCA_000570575.1	32.7	GCA_900447905.1	50.6	GCA_001947105.1	65.6			GCA_900504015.1	57.1
																														GCA_000537275.1	32.7	GCA_000692655.1	50.8	GCA_001851795.1	65.6			GCA_900493855.1	57.5
																														GCA_000539055.1	32.7	GCA_000522185.1	50.4	GCA_004112025.1	65.6			GCA_900513535.1	57.3
																														GCA_006386445.1	32.6	GCA_000459855.1	50.5	GCA_000670035.1	65.6			GCA_900512625.1	57.3
																														GCA_006511345.1	32.6	GCA_000522165.1	50.4	GCA_001845485.1	65.6			GCA_900093445.1	57.3
																														GCA_006511685.1	32.6	GCA_000492275.1	50.8	GCA_001843515.1	65.6			GCA_900775955.1	57
																														GCA_000248975.2	32.7	GCA_000355075.2	50.7	GCA_001840325.1	65.6			GCA_900504315.1	56.9
																														GCA_000605585.1	32.7	GCA_000457475.1	50.8	GCA_001849465.1	65.6			GCA_900512155.1	57
																														GCA_003419185.1	32.7	GCA_002028965.1	50.6	GCA_001843475.1	65.6			GCA_900172975.1	57.3
																														GCA_000538455.1	32.8	GCA_002028865.1	50.6	GCA_001845795.1	65.6			GCA_900093255.1	57.1
																														GCA_000537095.1	32.7	GCA_000692455.1	50.7	GCA_001847825.1	65.6			GCA_900517715.1	57.3
																														GCA_900128025.1	32.3	GCA_001884785.1	50.5	GCA_001851135.1	65.6			GCA_900451565.1	57.3
																														GCA_000558725.1	32.7	GCA_000692375.1	50.7	GCA_000672655.1	65.5			GCA_900507445.1	57.7
																														GCA_000538815.1	32.7	GCA_000352985.1	50.6	GCA_002130375.1	65.6			GCA_900407135.1	57.3
																														GCA_000597065.1	32.6	GCA_000692435.1	50.8	GCA_004107095.1	65.6			GCA_001462885.1	56.2
																														GCA_000597265.1	32.7	GCA_000939255.1	50.7	GCA_004107005.1	65.6			GCA_900516705.1	57.4
																														GCA_003421785.1	32.7	GCA_001466815.1	50.9	GCA_004107505.1	65.6			GCA_900513635.1	57.3
																														GCA_900127645.1	32.7	GCA_000457245.1	50.6	GCA_004110665.1	65.6			GCA_900507895.1	57.3
																														GCA_900125945.1	32.7	GCA_006874515.1	50.5	GCA_004108375.1	65.6			GCA_900493425.1	57.6
																														GCA_006511525.1	32.6	GCA_000355315.2	50.8	GCA_004107585.1	65.6			GCA_900512135.1	57.7
																														GCA_000610005.1	32.9	GCA_900092915.1	57.5	GCA_004111575.1	65.6			GCA_900501665.1	56.8
																														GCA_000607505.1	33	GCA_001683595.1	50.6181	GCA_004108935.1	65.6			GCA_900501815.1	56.8
																														GCA_001289025.1	32.7	GCA_000457995.1	50.6	GCA_004107405.1	65.6			GCA_900173865.1	58.1
																														GCA_000539695.1	32.8	GCA_902166075.1	50.5	GCA_004107615.1	65.6			GCA_001031515.1	56.9
																														GCA_000608585.1	32.9	GCA_003024275.1	50.5	GCA_004107145.1	65.6			GCA_001031315.1	57
																														GCA_008373875.1	32.7	GCA_000456165.1	50.8	GCA_004105525.1	65.6			GCA_900494505.1	57.1
																														GCA_000569815.1	32.7	GCA_900479325.1	50.5	GCA_002130155.1	65.6			GCA_900093355.1	57.4
																														GCA_000602445.1	32.7	GCA_008933225.1	50.6	GCA_004108445.1	65.6			GCA_000693575.1	56.9
																														GCA_000597345.1	32.7	GCA_000692415.1	50.7	GCA_004105075.1	65.6			GCA_900493745.1	57.3
																														GCA_000609125.1	32.9	GCA_000692695.1	50.8	GCA_004105015.1	65.6			GCA_002775595.1	57.2
																														GCA_000601665.1	32.8	GCA_000194415.2	50.6	GCA_004112035.1	65.6			GCA_900502275.1	57.4
																														GCA_000532775.1	32.9	GCA_002226655.1	50.4	GCA_002128935.1	65.6			GCA_900507805.1	57.3
																														GCA_900128685.1	32.3	GCA_000194255.1	50.9	GCA_001843465.1	65.6			GCA_001645745.1	57.3
																														GCA_000608445.1	32.9	GCA_001660545.3	50.6145	GCA_001846465.1	65.6			GCA_001460565.1	57.4
																														GCA_000609445.1	32.8	GCA_900490675.1	50.4	GCA_004105095.1	65.6			GCA_008756805.1	57.2
																														GCA_900020485.1	32.7	GCA_000507665.1	50.6	GCA_004105905.1	65.6			GCA_000981955.1	57
																														GCA_001212145.1	32.6	GCA_900478455.1	50.6	GCA_004106915.1	65.6			GCA_004311485.1	57.6
																														GCA_000363505.1	32.8	GCA_001188105.2	50.9	GCA_004111505.1	65.6			GCA_004311945.1	57.6
																														GCA_000570975.1	32.7	GCA_000522125.1	50.7	GCA_004112065.1	65.6			GCA_004311465.1	57.6
																														GCA_003418385.1	32.7	GCA_000461495.1	50.6	GCA_000680335.1	65.5			GCA_900511995.1	57.6
																														GCA_000608605.1	32.8	GCA_000354795.2	50.4	GCA_002130345.1	65.6			GCA_900507525.1	57.3
																														GCA_000597245.1	32.7	GCA_000194175.2	50.3	GCA_001850625.1	65.6			GCA_900502205.1	57.3
																														GCA_000596745.1	32.7	GCA_002289465.1	50.6	GCA_000659565.1	65.6			GCA_902161495.1	57.6
																														GCA_000540395.1	32.7	GCA_001030485.1	50.9	GCA_004113285.1	65.6			GCA_002775325.1	57.6
																														GCA_000541075.1	32.7	GCA_003027695.1	50.6	GCA_004112545.1	65.6			GCA_900501615.1	57.3
																														GCA_000570895.1	32.7	GCA_002244335.1	50.5	GCA_000676055.1	65.6			GCA_900513155.1	57.4
																														GCA_000569215.1	32.7	GCA_000356565.1	50.5	GCA_001847705.1	65.6			GCA_004313425.1	57.3
																														GCA_000606685.1	32.7	GCA_000456985.1	50.6	GCA_000667865.1	65.5			GCA_900494675.1	57.2
																														GCA_900251045.1	32.8	GCA_000458315.1	50.7	GCA_004112735.1	65.6			GCA_002775175.1	57.2
																														GCA_000608765.1	32.8	GCA_000354855.1	50.6	GCA_004111775.1	65.6			GCA_900093095.1	57.2
																														GCA_000363645.1	33	GCA_001030545.1	50.7	GCA_004111685.1	65.6			GCA_900500975.1	57.4
																														GCA_000594845.1	32.7	GCA_002227465.1	50.7	GCA_004106645.1	65.6			GCA_900512505.1	57.7
																														GCA_000543145.1	32.8	GCA_000703225.1	50.6	GCA_004110375.1	65.6			GCA_003345685.1	57.3
																														GCA_000587075.1	32.7	GCA_000459815.1	50.7	GCA_004113725.1	65.6			GCA_900506185.1	57.5
																														GCA_000594805.1	32.7	GCA_001268645.1	50.6	GCA_004110045.1	65.6			GCA_900774575.1	57.4
																														GCA_000739205.1	32.7	GCA_003298685.1	50.4	GCA_004105235.1	65.6			GCA_900507435.1	57.2
																														GCA_000597125.1	32.7	GCA_000356645.2	50.9	GCA_004104665.1	65.6			GCA_900506685.1	57.2
																														GCA_000640395.1	32.9	GCA_000459475.1	50.7	GCA_004110345.1	65.6			GCA_900508655.1	57.1
																														GCA_000596925.1	32.7	GCA_001881385.1	50.6	GCA_004107285.1	65.6			GCA_900774535.1	56.8
																														GCA_900126215.1	32.7	GCA_000714995.1	50.6	GCA_001948255.1	65.6			GCA_008107525.1	57.1
																														GCA_000578595.1	32.7	GCA_002028875.1	50.6	GCA_004108945.1	65.6			GCA_900092925.1	57
																														GCA_900039945.1	32.7	GCA_900479415.1	50.6	GCA_001845345.1	65.6			GCA_900512395.1	57
																														GCA_000541435.1	32.8	GCA_005384725.1	50.5	GCA_004107245.1	65.6			GCA_900507295.1	57.7
																														GCA_900125035.1	32.8	GCA_005384425.1	50.5	GCA_001943965.1	65.6			GCA_900494445.1	57.2
																														GCA_000570355.1	32.7	GCA_002244165.1	50.6	GCA_001843425.1	65.6			GCA_004311145.1	57.1
																														GCA_000602625.1	32.8	GCA_000356725.1	50.7	GCA_000673275.1	65.6			GCA_900505615.1	57.2
																														GCA_900083125.1	32.8	GCA_000235285.1	50.6	GCA_002128855.1	65.6			GCA_002851135.1	57.1
																														GCA_900125985.1	32.7	GCA_000982875.1	50.6	GCA_000661505.1	65.6			GCA_001032455.1	57
																														GCA_000596705.1	32.7	GCA_000692835.1	50.6	GCA_001845105.1	65.6			GCA_900503665.1	57.1
																														GCA_000546905.1	32.9	GCA_000356585.2	50.9	GCA_001849265.1	65.6			GCA_900503755.1	57.1
																														GCA_000578815.1	32.7	GCA_000355495.2	50.7	GCA_000679555.1	65.5			GCA_900776205.1	57.2
																														GCA_900041085.1	32.6	GCA_001030345.1	50.7	GCA_004113775.1	65.6			GCA_900493175.1	57
																														GCA_000597205.1	32.7	GCA_001306635.1	50.6	GCA_001287425.1	65.6			GCA_001031025.1	56.9
																														GCA_001743305.1	32.8	GCA_002029035.1	50.5	GCA_001840515.1	65.6			GCA_900512075.1	57.3
																														GCA_001743345.1	32.8	GCA_002810185.1	50.6	GCA_002129165.1	65.6			GCA_900493445.1	57.6
																														GCA_900127835.1	32.7	GCA_000937135.2	50.6	GCA_001946575.1	65.6			GCA_004310925.1	57.3
																														GCA_000575205.1	32.9	GCA_900130195.1	50.6	GCA_000656315.1	65.6			GCA_900774545.1	57.3
																														GCA_000578015.1	32.7	GCA_003731295.1	50.4	GCA_000668155.1	65.6			GCA_900171815.1	57.2
																														GCA_003697285.1	32.7	GCA_000355235.2	50.7	GCA_000681235.1	65.6			GCA_900774775.1	57.3
																														GCA_003693275.1	32.7	GCA_000522285.1	50.4	GCA_000673295.1	65.6			GCA_000492695.1	57.3
																														GCA_000622915.1	32.8	GCA_000692855.1	50.6	GCA_001851395.1	65.6			GCA_001033755.1	56.8
																														GCA_003421905.1	32.7	GCA_003305065.1	50.5	GCA_000679135.1	65.6			GCA_002853135.1	57.5
																														GCA_000580015.1	32.7	GCA_900448295.1	50.8	GCA_000652835.1	65.5			GCA_902159635.1	57
																														GCA_000542905.1	32.7	GCA_000352205.1	50.5	GCA_000670995.1	65.5			GCA_002935405.2	57.2
																														GCA_000594425.1	32.8	GCA_900480965.1	50.5	GCA_000667605.1	65.6			GCA_900093025.1	57.2
																														GCA_000569715.1	32.8	GCA_900481125.1	50.5	GCA_000680795.1	65.6			GCA_900511645.1	57.3
																														GCA_000572845.1	32.9	GCA_900481085.1	50.5	GCA_000651475.1	65.5			GCA_900776385.1	57.4
																														GCA_000605845.1	32.7	GCA_900480895.1	50.5	GCA_000680295.1	65.6			GCA_900775975.1	57.4
																														GCA_000609585.1	32.9	GCA_900480905.1	50.5	GCA_001287325.1	65.6			GCA_900775725.1	57.3
																														GCA_000525205.1	32.8	GCA_900480915.1	50.5	GCA_000680535.1	65.6			GCA_000822005.1	56.9
																														GCA_000579655.1	32.7	GCA_900481065.1	50.5	GCA_001850155.1	65.6			GCA_900507685.1	57.2
																														GCA_000594605.1	32.7	GCA_000235205.1	50.6	GCA_000679915.1	65.4			GCA_004321435.1	57.4
																														GCA_000597325.1	32.7	GCA_900480545.1	50.4	GCA_000652215.1	65.6			GCA_900093155.1	57.6
																														GCA_002088085.1	32.6701	GCA_002193445.1	50.7	GCA_001847645.1	65.6			GCA_900517145.1	57.3
																														GCA_000610085.1	32.8	GCA_002193475.1	50.7	GCA_000656135.1	65.5			GCA_900494115.1	57.3
																														GCA_000579455.1	32.7	GCA_002193195.1	50.7	GCA_000655535.1	65.5			GCA_003583115.1	57.2
																														GCA_003418515.1	32.7	GCA_000320215.1	50.6	GCA_000674975.1	65.5			GCA_902160935.1	57.3
																														GCA_000538515.1	32.8	GCA_000456725.1	50.7	GCA_000674875.1	65.6			GCA_004312485.1	57.3
																														GCA_003717335.1	32.7	GCA_001030675.1	50.7	GCA_002129985.1	65.6			GCA_900775925.1	57.3
																														GCA_000587275.1	32.7	GCA_002861245.1	50.6	GCA_000678275.1	65.6			GCA_000300935.1	57.2
																														GCA_001982965.1	32.8	GCA_002861205.1	50.5	GCA_000671955.1	65.6			GCA_900493655.1	57.2
																														GCA_003239335.1	32.7	GCA_000356545.1	50.7	GCA_004113005.1	65.6			GCA_001032035.1	56.9
																														GCA_003017515.1	32.8	GCA_000522085.1	50.3	GCA_001848355.1	65.6			GCA_004312085.1	57.2
																														GCA_001679585.1	32.8	GCA_900448325.1	50.5	GCA_001845965.1	65.6			GCA_900516105.1	57
																														GCA_000577975.1	32.7	GCA_001030665.1	50.6	GCA_001942715.1	65.6			GCA_900492805.1	57.3
																														GCA_005860865.1	32.7	GCA_000355295.1	50.6	GCA_000674755.1	65.5			GCA_001032425.1	57.2
																														GCA_000362785.1	33	GCA_004569855.1	50.4874	GCA_000671995.1	65.6			GCA_900084845.1	58.2
																														GCA_000362945.1	32.8	GCA_000692735.1	50.7	GCA_001943115.1	65.6			GCA_900512865.1	56.8
																														GCA_000608405.1	32.9	GCA_002029025.1	50.6	GCA_000673095.1	65.5			GCA_900493245.1	57.5
																														GCA_006511755.1	32.6	GCA_000250555.2	50.6	GCA_001842455.1	65.6			GCA_900492995.1	57.5
																														GCA_006511435.1	32.6	GCA_000456925.1	50.7	GCA_001851045.1	65.6			GCA_900776345.1	57.2
																														GCA_000587255.1	32.7	GCA_002895325.1	50.5	GCA_001849575.1	65.6			GCA_004311625.1	57.3
																														GCA_003421565.1	32.7	GCA_000522325.1	50.7	GCA_004105565.1	65.6			GCA_900504225.1	57
																														GCA_003422225.1	32.7	GCA_000507645.1	50.5	GCA_001946255.1	65.6			GCA_900093245.1	57.3
																														GCA_000610145.1	32.9	GCA_000179795.1	50.6	GCA_004110625.1	65.6			GCA_900501225.1	57.3
																														GCA_000276625.1	32.7961	GCA_002245085.1	50.5	GCA_001843165.1	65.6			GCA_900775325.1	57.3
																														GCA_000607965.1	32.8	GCA_002243905.1	50.8	GCA_004114125.1	65.6			GCA_900493935.1	57.1
																														GCA_000553425.1	32.9	GCA_003892485.1	50.5	GCA_001850775.1	65.6			GCA_900774145.1	57.1
																														GCA_001167985.1	32.7	GCA_000458055.1	50.8	GCA_002129925.1	65.6			GCA_900775855.1	57.2
																														GCA_000536675.1	32.8	GCA_002244125.1	50.7	GCA_000655695.1	65.6			GCA_900173825.1	57.3
																														GCA_005280135.1	32.8	GCA_000457735.1	50.7	GCA_004113435.1	65.6			GCA_900174205.1	57.3
																														GCA_000248955.2	32.8	GCA_000193955.2	50.4	GCA_004112535.1	65.6			GCA_900496805.1	57.2
																														GCA_000610945.1	33.1	GCA_000522145.1	50.7	GCA_004107845.1	65.6			GCA_902166225.1	57.4
																														GCA_000362805.1	33.1	GCA_001030285.1	50.6	GCA_004112945.1	65.6			GCA_900493715.1	57.1
																														GCA_003038595.1	32.7	GCA_000225205.2	50.4	GCA_004110245.1	65.6			GCA_900776265.1	57.7
																														GCA_003719855.1	32.8	GCA_000457795.1	50.7	GCA_000669595.1	65.6			GCA_900775745.1	57.5
																														GCA_003719905.1	32.7	GCA_900482495.1	50.7	GCA_004104985.1	65.6			GCA_001032765.1	56.9
																														GCA_000525145.1	33	GCA_900481075.1	50.5	GCA_004110265.1	65.6			GCA_900504585.1	57.1
																														GCA_003423465.1	33	GCA_900480885.1	50.5	GCA_001842865.1	65.6			GCA_900515115.1	57.3
																														GCA_003131045.1	33	GCA_000249575.2	50.5	GCA_000666185.1	65.6			GCA_000693415.1	56.9
																														GCA_003417125.1	32.7	GCA_004960235.1	50.4	GCA_004104685.1	65.6			GCA_900173985.1	57.4
																														GCA_000545145.1	32.9	GCA_000408245.1	50.8	GCA_004108585.1	65.6			GCA_900173885.1	57.4
																														GCA_000543245.1	32.8	GCA_002244245.1	50.5	GCA_002130425.1	65.6			GCA_900493075.1	57.4
																														GCA_900082185.1	32.8	GCA_000692795.1	50.8	GCA_001846825.1	65.6			GCA_900510395.1	57.1
																														GCA_000530545.1	32.8	GCA_003885995.1	50.5	GCA_002591875.1	65.6			GCA_006131215.1	57
																														GCA_000539635.1	32.8	GCA_003301495.1	54.8	GCA_001943105.1	65.6			GCA_900093135.1	57.2
																														GCA_000607305.1	32.8	GCA_000250535.2	50.6	GCA_004110755.1	65.5			GCA_900774185.1	57.3
																														GCA_000712895.1	33.1	GCA_000352385.1	50.5	GCA_001839865.1	65.6			GCA_900502545.1	57.5
																														GCA_000608365.1	32.9	GCA_008931045.1	50.5	GCA_000651995.1	65.6			GCA_900492915.1	57.2
																														GCA_000530395.1	32.9	GCA_900478815.1	50.8	GCA_000655235.1	65.6			GCA_900515995.1	57.4
																														GCA_000608125.1	32.8	GCA_000692635.1	50.6	GCA_000652115.1	65.5			GCA_900173995.1	57.4
																														GCA_900081365.1	32.7	GCA_002861225.1	50.5	GCA_000680035.1	65.6			GCA_004311665.1	57.1
																														GCA_000575745.1	32.9	GCA_004336965.1	50.7	GCA_000652575.1	65.6			GCA_900515445.1	57.2
																														GCA_000363865.1	32.9	GCA_000459015.1	50.4	GCA_004106065.1	65.6			GCA_900092685.1	56.9
																														GCA_000608345.1	32.8	GCA_003886515.1	50.6	GCA_000673995.1	65.5			GCA_900775345.1	57.5
																														GCA_000361605.1	32.9	GCA_002024905.2	50.8	GCA_000651515.1	65.5			GCA_900511825.1	57.2
																														GCA_000558785.1	32.8	GCA_003885245.1	50.6	GCA_000675895.1	65.6			GCA_900504685.1	57
																														GCA_000572625.1	32.9	GCA_900478875.1	50.3	GCA_000660185.1	65.6			GCA_900507845.1	57.4
																														GCA_000609505.1	32.9	GCA_000457535.1	50.6	GCA_000660245.1	65.6			GCA_900511085.1	57.1
																														GCA_000592805.1	32.8	GCA_002028795.1	50.7	GCA_000669655.1	65.6			GCA_900514105.1	57.4
																														GCA_000546765.1	32.9	GCA_000165655.2	50.8	GCA_000652715.1	65.6			GCA_900494135.1	57.7
																														GCA_000537695.1	32.7	GCA_000692395.1	50.8	GCA_000675835.1	65.6			GCA_900774795.1	56.9
																														GCA_003038575.1	32.7	GCA_000355095.2	50.8	GCA_004108595.1	65.6			GCA_900514625.1	57.2
																														GCA_000529875.1	33.2	GCA_002546835.1	50.9	GCA_000651975.1	65.5			GCA_900493285.1	57.2
																														GCA_003422665.1	32.8	GCA_000492255.1	50.8	GCA_000673635.1	65.6			GCA_902163245.1	57.2
																														GCA_000532495.1	32.9	GCA_000225025.2	50.9	GCA_001944225.1	65.6			GCA_900775105.1	56.6
																														GCA_000877925.1	33.2	GCA_000456145.1	50.6	GCA_000672315.1	65.5			GCA_900508395.1	57.1
																														GCA_000362905.1	32.9	GCA_001039125.2	50.7	GCA_000680315.1	65.6			GCA_900516385.1	57
																														GCA_000597365.1	32.7	GCA_000946475.1	50.6	GCA_000672075.1	65.5			GCA_002866665.1	57.5
																														GCA_000541395.1	32.9	GCA_004960005.1	50.4	GCA_000665865.1	65.5			GCA_900774555.1	57.3
																														GCA_000577045.1	32.8	GCA_005574105.1	50.4	GCA_000652675.1	65.5			GCA_900461465.1	57.1
																														GCA_000602605.1	32.7	GCA_000507685.1	50.6	GCA_000666485.1	65.6			GCA_900172675.1	57.3
																														GCA_000569355.1	32.7	GCA_003333785.1	50.5	GCA_001947525.1	65.6			GCA_900508985.1	57.4
																														GCA_000587095.1	32.8	GCA_000461375.1	50.5	GCA_000678595.1	65.6			GCA_000773875.1	57.3
																														GCA_000596665.1	32.7	GCA_001010195.1	50.7	GCA_001948615.1	65.6			GCA_900507475.1	57.1
																														GCA_000579395.1	32.7	GCA_001030325.1	50.8	GCA_000675515.1	65.6			GCA_900173175.1	57.3
																														GCA_000607345.1	32.9	GCA_002244885.1	50.5	GCA_001843885.1	65.6			GCA_900507555.1	57.4
																														GCA_000562655.1	32.7	GCA_900478655.1	50.6	GCA_000659485.1	65.6			GCA_900493385.1	57.7
																														GCA_001921695.1	32.7	GCA_900042775.1	50.6	GCA_000656295.1	65.6			GCA_900515895.1	57.2
																														GCA_000609905.1	32.9	GCA_001264195.1	50.2	GCA_000680855.1	65.6			GCA_900172555.1	57.2
																														GCA_002124865.1	32.8	GCA_005386045.1	50.5	GCA_000679595.1	65.5			GCA_900513855.1	56.6
																														GCA_000539335.1	32.7	GCA_000460375.1	50.7	GCA_000662645.1	65.6			GCA_900513885.1	56.6
																														GCA_000594125.1	32.8	GCA_002244945.1	50.5	GCA_000706245.1	65.6			GCA_900513935.1	56.6
																														GCA_000579595.1	32.7	GCA_000459875.1	50.7	GCA_000656395.1	65.6			GCA_900513945.1	56.6
																														GCA_000605745.1	32.7	GCA_000356665.2	50.6	GCA_004111035.1	65.6			GCA_900514035.1	56.6
																														GCA_000569555.1	32.8	GCA_000692675.1	50.8	GCA_004105805.1	65.6			GCA_900514175.1	57.5
																														GCA_000596905.1	32.7	GCA_900478445.1	50.6	GCA_001943035.1	65.6			GCA_900174035.1	57.2
																														GCA_002572975.1	32.7	GCA_002517485.1	50.7	GCA_000655735.1	65.6			GCA_900511125.1	57.2
																														GCA_000596805.1	32.7	GCA_000937095.2	50.4	GCA_004105885.1	65.6			GCA_900509995.1	57.3
																														GCA_000594725.1	32.7	GCA_001286465.1	50.7	GCA_004113345.1	65.6			GCA_900776135.1	57.2
																														GCA_000539255.1	32.6	GCA_001630835.1	50.6	GCA_001848185.1	65.6			GCA_004313225.1	57.1
																														GCA_000359785.1	32.7	GCA_000522245.1	50.3	GCA_004112455.1	65.6			GCA_900508665.1	57.6
																														GCA_000362425.1	32.8	GCA_000267125.1	50.3	GCA_004106275.1	65.6			GCA_900774675.1	57.1
																														GCA_000602825.1	32.7	GCA_000936125.1	50.6	GCA_004108155.1	65.6			GCA_902162675.1	57.7
																														GCA_000572445.1	32.9	GCA_002244835.1	50.8	GCA_000672015.1	65.6			GCA_900173755.1	57.5
																														GCA_001899935.1	32.8	GCA_002109905.1	50.7	GCA_001849125.1	65.6			GCA_900511365.1	57.2
																														GCA_000596725.1	32.7	GCA_000458825.1	50.7	GCA_001947615.1	65.6			GCA_900511505.1	57.2
																														GCA_000550685.1	32.9	GCA_000353165.1	50.6	GCA_001850765.1	65.6			GCA_900776085.1	57.1
																														GCA_000533395.1	32.9	GCA_005400025.1	50.7	GCA_004105675.1	65.6			GCA_008756885.1	57.3
																														GCA_000362345.1	32.9	GCA_000458845.1	50.6	GCA_004113485.1	65.6			GCA_900505695.1	57
																														GCA_000563775.1	32.8	GCA_000194235.2	50.5	GCA_000656375.1	65.6			GCA_001630805.1	57
																														GCA_000564405.1	32.8	GCA_000352485.1	50.5	GCA_004113525.1	65.6			GCA_002861845.1	57.6
																														GCA_000593745.1	32.7	GCA_004380725.1	50.5	GCA_001850685.1	65.6			GCA_900173615.1	57.5
																														GCA_000542965.1	32.9	GCA_900490265.1	50.5	GCA_004112465.1	65.6			GCA_001031635.1	57
																														GCA_000571095.1	32.7	GCA_000355515.2	50.6	GCA_001849005.1	65.6			GCA_900512065.1	57.1
																														GCA_000579875.1	32.7	GCA_000350825.1	50.7	GCA_004111125.1	65.6			GCA_900506585.1	56.6
																														GCA_000536575.1	32.7	GCA_002942465.1	50.7	GCA_000666465.1	65.5			GCA_900502105.1	57.1
																														GCA_000953985.1	32.7	GCA_002244205.1	50.5	GCA_000680375.1	65.6			GCA_001033965.1	57
																														GCA_000562325.1	32.8	GCA_000458575.1	50.4	GCA_004111755.1	65.6			GCA_000567745.1	57.3
																														GCA_000587395.1	32.7	GCA_001306585.1	50.6	GCA_004108345.1	65.6			GCA_900775805.1	57.3
																														GCA_000571855.1	32.7	GCA_000215165.1	50.3	GCA_001848965.1	65.6			GCA_900515595.1	56.9
																														GCA_000535995.1	32.9	GCA_000235245.1	50.6	GCA_001848425.1	65.6			GCA_003034385.1	56.5
																														GCA_000608525.1	32.8	GCA_000355115.2	50.7	GCA_004105035.1	65.6			GCA_900515165.1	57.3
																														GCA_000532715.1	32.9	GCA_001030555.1	50.8	GCA_004108465.1	65.6			GCA_900501425.1	57.3
																														GCA_000539755.1	32.9	GCA_001030595.1	50.6	GCA_004106905.1	65.6			GCA_900508905.1	57.1
																														GCA_000535935.1	32.8	GCA_001614825.1	50.4	GCA_004105985.1	65.6			GCA_900494295.1	56.9
																														GCA_000362305.1	32.8	GCA_000937855.1	50.5	GCA_004104875.1	65.6			GCA_900504565.1	57.5
																														GCA_000606425.1	32.7	GCA_000692575.1	50.7	GCA_001847175.1	65.6			GCA_900505705.1	57.3
																														GCA_000561685.1	32.7	GCA_003334405.1	50.6	GCA_001852625.1	65.6			GCA_001034205.1	57.1
																														GCA_003424645.1	32.6	GCA_002244035.1	50.7	GCA_004111225.1	65.6			GCA_002866605.1	57
																														GCA_003424665.1	32.6	GCA_001881355.1	50.6	GCA_001947665.1	65.6			GCA_900507125.1	57.1
																														GCA_000576775.1	32.8	GCA_000936495.1	50.6	GCA_000671915.1	65.6			GCA_003037655.1	57.2
																														GCA_002247015.1	32.8	GCA_000225225.2	50.7	GCA_000670375.1	65.6			GCA_002412175.1	57.5
																														GCA_000597085.1	32.7	GCA_000459535.1	50.5	GCA_000678855.1	65.6			GCA_900493515.1	57.4
																														GCA_900124915.1	32.7	GCA_002244235.1	50.5	GCA_004109215.1	65.6			GCA_000492595.1	57.2
																														GCA_000544185.1	32.9	GCA_002930365.1	50.5	GCA_001947605.1	65.6			GCA_900173265.1	57.5
																														GCA_900126025.1	32.8	GCA_000951855.1	50.4	GCA_004110195.1	65.6			GCA_001693715.1	57.124
																														GCA_900127725.1	32.7	GCA_002244315.1	50.5	GCA_004111275.1	65.6			GCA_900505995.1	57.6
																														GCA_000608045.1	32.8	GCA_003731555.1	50.8	GCA_001846945.1	65.6			GCA_900516155.1	56.9
																														GCA_900124855.1	32.7	GCA_005384325.1	50.6	GCA_004112135.1	65.6			GCA_001032775.1	56.9
																														GCA_000533555.1	32.9	GCA_003885255.1	50.4	GCA_000706225.1	65.6			GCA_900501725.1	57
																														GCA_000574765.1	32.9	GCA_000194475.2	50.6	GCA_002130355.1	65.6			GCA_001031725.1	57.1
																														GCA_000535075.1	32.9	GCA_002193315.1	50.5	GCA_001846795.1	65.6			GCA_900174355.1	57.1
																														GCA_000608505.1	32.9	GCA_000492655.1	50.5	GCA_001846385.1	65.6			GCA_900502615.1	56.6
																														GCA_000530815.1	32.9	GCA_001877815.1	50.6	GCA_000663245.1	65.6			GCA_900173385.1	57.1
																														GCA_000545065.1	32.8	GCA_002029095.1	50.6	GCA_004106835.1	65.6			GCA_900776195.1	57.3
																														GCA_000542175.1	32.8	GCA_000355155.2	50.8	GCA_004106895.1	65.6			GCA_003036615.1	57.2
																														GCA_000572665.1	32.9	GCA_000459115.1	50.5	GCA_004112275.1	65.6			GCA_003036685.1	57.2
																														GCA_001192675.1	32.7	GCA_001283985.1	50.6	GCA_000663385.1	65.5			GCA_003036985.1	57.2
																														GCA_000361465.1	32.9	GCA_002029015.1	50.6	GCA_000652075.1	65.6			GCA_003037975.1	57.2
																														GCA_000539975.1	32.8	GCA_002029165.1	50.6	GCA_002129695.1	65.6			GCA_003038055.1	57.2
																														GCA_000607685.1	32.8	GCA_005384625.1	50.4	GCA_000680155.1	65.6			GCA_900093085.1	57.3
																														GCA_000608745.1	32.8	GCA_002207125.1	50.2	GCA_000666965.1	65.6			GCA_900512045.1	57.3
																														GCA_000248655.2	32.8	GCA_002087635.1	50.4	GCA_004106285.1	65.6			GCA_003036735.1	57.3
																														GCA_000539875.1	32.9	GCA_001881055.1	50.7	GCA_000654315.1	65.6			GCA_003037335.1	57.2
																														GCA_000546045.1	32.9	GCA_900479305.1	50.6	GCA_004104795.1	65.6			GCA_900173565.1	57.1
																														GCA_000542255.1	32.8	GCA_900479255.1	50.6	GCA_001847925.1	65.6			GCA_900493335.1	54.9
																														GCA_000607565.1	32.9	GCA_001865195.1	50.7	GCA_004105315.1	65.6			GCA_900507065.1	57
																														GCA_000610765.1	32.8	GCA_000194215.2	50.6	GCA_001846545.1	65.6			GCA_900502585.1	57
																														GCA_000562635.1	32.8	GCA_003300195.1	50.6	GCA_001845585.1	65.6			GCA_900513215.1	56.9
																														GCA_000248755.2	32.8	GCA_002486745.1	50.6	GCA_000672615.1	65.6			GCA_900511135.1	57.3
																														GCA_000534855.1	32.7983	GCA_003358895.1	50.6	GCA_004327545.1	65.6			GCA_900505855.1	57.3
																														GCA_000536955.1	32.7	GCA_002245015.1	50.6	GCA_000672095.1	65.5			GCA_900504855.1	57
																														GCA_000361425.1	33	GCA_000458075.1	50.6	GCA_000667745.1	65.6			GCA_900516125.1	57.2
																														GCA_003421365.1	32.7	GCA_001268185.1	50.9	GCA_000672495.1	65.6			GCA_900509125.1	57.4
																														GCA_000594585.1	32.7	GCA_000461475.1	50.4	GCA_000655975.1	65.6			GCA_900172885.1	57.3
																														GCA_000571075.1	32.7	GCA_005384385.1	50.5	GCA_001840245.1	65.6			GCA_002866545.1	57.3
																														GCA_000606805.1	32.7	GCA_900482015.1	50.5	GCA_000667705.1	65.5			GCA_900512735.1	57.2
																														GCA_001743235.1	32.8	GCA_005393985.1	50.6	GCA_001844475.1	65.6			GCA_900501985.1	56.8
																														GCA_003421925.1	32.7	GCA_000407725.1	50.8	GCA_001948725.1	65.6			GCA_900502815.1	56.8
																														GCA_000580035.1	32.7	GCA_000352525.1	50.6	GCA_004112935.1	65.6			GCA_900503145.1	57.4
																														GCA_000578995.1	32.7	GCA_001030515.1	50.9	GCA_001845875.1	65.6			GCA_900508005.1	57.4
																														GCA_000605785.1	32.7	GCA_001306685.1	50.4	GCA_001845455.1	65.6			GCA_900173275.1	57.5
																														GCA_000597425.1	32.7	GCA_002466505.1	50.6	GCA_001943125.1	65.6			GCA_004922955.1	57.4
																														GCA_000578555.1	32.8	GCA_002289475.1	50.6	GCA_001848325.1	65.6			GCA_900515705.1	57.1
																														GCA_000578435.1	32.7	GCA_002324425.1	50.7	GCA_000677915.1	65.6			GCA_900776305.1	57.2
																														GCA_000360265.1	33.1	GCA_001700405.1	50.9	GCA_004106135.1	65.6			GCA_900776055.1	57.1
																														GCA_000362985.1	32.9	GCA_000457555.1	50.5	GCA_001852005.1	65.6			GCA_900774975.1	57.2
																														GCA_001455955.1	32.9	GCA_000352885.1	50.6	GCA_004108265.1	65.6			GCA_902162435.1	57.5
																														GCA_000587215.1	32.7	GCA_002244355.1	50.5	GCA_004113935.1	65.6			GCA_902165385.1	57.7
																														GCA_000587235.1	32.7	GCA_000220805.2	50.7	GCA_001848405.1	65.6			GCA_900502405.1	57.1
																														GCA_900081935.1	32.8	GCA_001881165.1	50.5	GCA_001846225.1	65.6			GCA_900173135.1	57.3
																														GCA_000611025.1	32.9	GCA_000458975.1	50.5	GCA_004108665.1	65.6			GCA_900507485.1	56.7
																														GCA_900126365.1	32.7	GCA_002507485.1	50.6	GCA_000680615.1	65.6			GCA_004311885.1	57.5
																														GCA_000558765.1	32.8	GCA_000463605.1	50.5	GCA_001843245.1	65.5			GCA_001463555.1	56.6
																														GCA_000561145.1	32.7	GCA_005399645.1	50.6	GCA_000672915.1	65.6			GCA_001034155.1	57.4
																														GCA_000587015.1	32.7	GCA_002517495.1	50.6	GCA_000671275.1	65.5			GCA_000567645.1	57.2
																														GCA_000579635.1	32.7	GCA_000461835.1	50.3	GCA_000651575.1	65.6			GCA_900504805.1	57.1
																														GCA_000551545.1	32.9	GCA_002029115.1	50.6	GCA_004107445.1	65.6			GCA_900504825.1	57.1
																														GCA_000606705.1	32.7	GCA_002474855.1	50.6	GCA_001846705.1	65.6			GCA_900501345.1	57.2
																														GCA_000607065.1	32.7	GCA_001881305.1	50.6	GCA_000658835.1	65.5			GCA_900087895.1	57.5
																														GCA_900128605.1	32.3	GCA_001683585.1	50.6186	GCA_004107345.1	65.6			GCA_900493545.1	57.2
																														GCA_000532615.1	32.9	GCA_003027555.1	50.4	GCA_000681075.1	65.5			GCA_002866565.1	57.2
																														GCA_000248875.2	32.9	GCA_004792745.1	50.7	GCA_001945875.1	65.6			GCA_900508255.1	57.2
																														GCA_000609025.1	32.9	GCA_002810025.1	50.5	GCA_004105365.1	65.6			GCA_004923005.1	57.3
																														GCA_000525325.1	32.9	GCA_000488055.1	50.6	GCA_001842845.1	65.6			GCA_900494285.1	57.5
																														GCA_000608205.1	32.9	GCA_000194575.2	50.4	GCA_000655355.1	65.6			GCA_900493025.1	57.4
																														GCA_003238285.1	32.6	GCA_000260475.1	50.4	GCA_000677475.1	65.5			GCA_900501415.1	57.5
																														GCA_001453995.1	32.7	GCA_003024305.1	50.4	GCA_004108905.1	65.6			GCA_900774815.1	57.3
																														GCA_001148525.1	32.7	GCA_003472255.1	50.3	GCA_000654415.1	65.6			GCA_900494035.1	57.4
																														GCA_000549525.1	32.9	GCA_001614885.1	50.4	GCA_000659925.1	65.6			GCA_900774275.1	57.8
																														GCA_900125195.1	32.7	GCA_000619245.1	50.7	GCA_000659965.1	65.6			GCA_900506525.1	57.2
																														GCA_000248595.2	32.9	GCA_000459075.1	50.6	GCA_000674675.1	65.6			GCA_900774625.1	57.3
																														GCA_000610585.1	32.9	GCA_000465135.1	50.6	GCA_000655955.1	65.6			GCA_900503845.1	57.2
																														GCA_000537315.1	32.9	GCA_002537485.1	50.5	GCA_000678655.1	65.6			GCA_900501625.1	57.1
																														GCA_000594285.1	32.8	GCA_000408545.1	50.5	GCA_000680455.1	65.6			GCA_900507205.1	57.1
																														GCA_000610885.1	33	GCA_003886015.1	50.4	GCA_000654915.1	65.6			GCA_900507235.1	57
																														GCA_000544785.1	32.9	GCA_000507605.1	50.6	GCA_000676255.1	65.6			GCA_900513895.1	56.9
																														GCA_000532255.1	33.1	GCA_001606555.1	50.7	GCA_000673015.1	65.6			GCA_900492835.1	57.3
																														GCA_000605225.1	32.7	GCA_003024355.1	50.4	GCA_000667225.1	65.6			GCA_900506595.1	57.4
																														GCA_000561925.1	32.7	GCA_002324435.1	50.6	GCA_000662905.1	65.6			GCA_900774415.1	57.4
																														GCA_000606045.1	32.8	GCA_000459995.1	50.6	GCA_000677375.1	65.6			GCA_900494725.1	57.5
																														GCA_001199235.1	32.6	GCA_001865185.1	50.6	GCA_004107465.1	65.6			GCA_900502375.1	57.3
																														GCA_000546285.1	32.8	GCA_900490165.1	50.7	GCA_001947985.1	65.6			GCA_002257965.1	57.4
																														GCA_000587175.1	32.7	GCA_000488155.1	50.5	GCA_004105385.1	65.6			GCA_001031905.1	56.9
																														GCA_000361005.1	33	GCA_002468365.1	50.5	GCA_000677815.1	65.5			GCA_004311865.1	57.5
																														GCA_005861635.1	32.7	GCA_000352565.1	50.6	GCA_004111055.1	65.6			GCA_900512435.1	57.6
																														GCA_001200875.1	32.6	GCA_005384645.1	50.5	GCA_004106635.1	65.6			GCA_900407155.1	57.3
																														GCA_000605685.1	32.8	GCA_003970875.1	50.8	GCA_000672575.1	65.6			GCA_900511935.1	57.6
																														GCA_000536735.1	32.8	GCA_002244475.1	50.6	GCA_004105465.1	65.6			GCA_902161105.1	57.4
																														GCA_000593265.1	32.9	GCA_005382145.1	50.6	GCA_000666045.1	65.6			GCA_900172785.1	56.9
																														GCA_000364025.1	33	GCA_002193385.1	50.5	GCA_004105375.1	65.6			GCA_900172775.1	56.9
																														GCA_000360065.1	33	GCA_000607285.1	50.6	GCA_000674355.1	65.6			GCA_900492815.1	57.2
																														GCA_000575685.1	32.9	GCA_005040635.1	50.7	GCA_004104895.1	65.6			GCA_900173105.1	57.3
																														GCA_000529795.1	32.9	GCA_900479335.1	50.6	GCA_000669855.1	65.6			GCA_900513465.1	57.1
																														GCA_000248515.2	32.7	GCA_002028835.1	50.6	GCA_000654355.1	65.6			GCA_900503045.1	57.4
																														GCA_000578835.1	32.8	GCA_000461875.1	50.5	GCA_000673255.1	65.5			GCA_900501115.1	56.8
																														GCA_001150365.1	32.7	GCA_002244605.1	50.4	GCA_000655655.1	65.6			GCA_900504475.1	57.2
																														GCA_000550005.1	32.9	GCA_005399825.1	50.5	GCA_000672455.1	65.5			GCA_900512725.1	57.2
																														GCA_000542885.1	32.8	GCA_000459955.1	50.5	GCA_000674635.1	65.6			GCA_900508625.1	57.1
																														GCA_000529475.1	32.8	GCA_000456765.1	50.6	GCA_000662665.1	65.6			GCA_900506655.1	57.4
																														GCA_002916635.1	32.9	GCA_000194335.2	50.5	GCA_000659505.1	65.6			GCA_001460475.1	57.4
																														GCA_000606165.1	32.7	GCA_000351145.1	50.7	GCA_000675175.1	65.6			GCA_900515065.1	57.3
																														GCA_000609885.1	32.9	GCA_000460995.1	50.5	GCA_001287165.1	65.6			GCA_900515085.1	57.3
																														GCA_000878105.1	35.9	GCA_000936085.2	50.3	GCA_001943675.1	65.5			GCA_900512265.1	57.2
																														GCA_900080995.1	32.7	GCA_000356605.2	50.6	GCA_000655635.1	65.6			GCA_900502605.1	57.4
																														GCA_000530965.1	32.9	GCA_000250515.2	50.6	GCA_000654235.1	65.6			GCA_001031475.1	57
																														GCA_000609945.1	32.9	GCA_002879805.2	50.7	GCA_000680595.1	65.6			GCA_900774355.1	57.2
																														GCA_000525165.1	32.8	GCA_000458955.1	50.8	GCA_000680255.1	65.5			GCA_900774205.1	57.2
																														GCA_000587135.1	32.7	GCA_003886045.1	50.5	GCA_000666505.1	65.6			GCA_003037535.1	57.2
																														GCA_000610265.1	32.8	GCA_005400005.1	50.7	GCA_000673335.1	65.6			GCA_900511575.1	57.4
																														GCA_000362405.1	32.8	GCA_001881125.1	50.6	GCA_000676395.1	65.6			GCA_900774655.1	57.4
																														GCA_000539195.1	32.9	GCA_000692815.1	50.5	GCA_000675075.1	65.6			GCA_900498575.1	57.4
																														GCA_000551945.1	32.8	GCA_002512245.1	50.6	GCA_000680195.1	65.6			GCA_003936375.1	57
																														GCA_003421445.1	33.1	GCA_000951955.1	50.6	GCA_000681035.1	65.6			GCA_900501565.1	57.1
																														GCA_000543225.1	32.8	GCA_000355275.2	50.5	GCA_000672675.1	65.6			GCA_900508225.1	57.2
																														GCA_000538575.1	32.7	GCA_001606475.1	50.7	GCA_000676435.1	65.5			GCA_900510585.1	57.5
																														GCA_000593965.1	32.8	GCA_001606835.1	50.5	GCA_000652555.1	65.6			GCA_002258085.1	57.1
																														GCA_000602325.1	32.7	GCA_002028665.1	50.7	GCA_000673355.1	65.5			GCA_004311765.1	57.3
																														GCA_000594205.1	32.8	GCA_001907935.1	50.5	GCA_000678355.1	65.6			GCA_900515475.1	57.2
																														GCA_000608865.1	32.8	GCA_900500375.1	50.6	GCA_902386275.1	65.6			GCA_900172925.1	57.3
																														GCA_000579935.1	32.7	GCA_003885035.1	50.4	GCA_000678315.1	65.6			GCA_001033505.1	57
																														GCA_000555225.1	32.8	GCA_000460875.1	50.6	GCA_000675155.1	65.5			GCA_004311165.1	57.4
																														GCA_000533055.1	32.9	GCA_900537015.1	50.5	GCA_000669915.1	65.6			GCA_900508685.1	57.3
																														GCA_000587635.1	32.7	GCA_900093145.1	57.4	GCA_000677595.1	65.6			GCA_900498635.1	57
																														GCA_000535975.1	32.9	GCA_004122315.1	50.7	GCA_000667975.1	65.5			GCA_900493865.1	57.2
																														GCA_000602785.1	32.7	GCA_001748765.1	50.6	GCA_000668055.1	65.6			GCA_006131015.1	57.2
																														GCA_000608685.1	32.8	GCA_900537005.1	50.5	GCA_000651455.1	65.5			GCA_900492845.1	57.1
																														GCA_000363105.1	32.9	GCA_003886395.1	50.7	GCA_000656115.1	65.6			GCA_902162215.1	56.6
																														GCA_000608225.1	32.9	GCA_900536965.1	50.5	GCA_000668255.1	65.6			GCA_900173595.1	57.2
																														GCA_000607365.1	32.9	GCA_900537035.1	50.5	GCA_000672795.1	65.6			GCA_900507985.1	57.3
																														GCA_000544805.1	32.8	GCA_000461575.1	50.5	GCA_001948125.1	65.6			GCA_900507905.1	57.3
																														GCA_000361165.1	32.8	GCA_001030245.1	50.8	GCA_000655595.1	65.6			GCA_900507965.1	57.3
																														GCA_000608165.1	32.9	GCA_000457615.1	50.5	GCA_000667955.1	65.6			GCA_002853515.1	57.2
																														GCA_000537735.1	32.8	GCA_000352445.1	50.6	GCA_000667145.1	65.6			GCA_900774325.1	57.2
																														GCA_000602765.1	32.7	GCA_900087675.1	50.4	GCA_001944925.1	65.6			GCA_900505735.1	56.9
																														GCA_000360345.1	33.2	GCA_000215225.2	50.7	GCA_000678555.1	65.5			GCA_002164795.1	57.2
																														GCA_005860965.1	32.7	GCA_001268365.1	50.6	GCA_000672555.1	65.6			GCA_002853535.1	57.2
																														GCA_003353205.1	32.7	GCA_003731315.1	50.5	GCA_000652175.1	65.5			GCA_900512655.1	57.3
																														GCA_000360905.1	32.9	GCA_001077955.1	50.4	GCA_000654755.1	65.6			GCA_900507265.1	57.3
																														GCA_000532075.1	32.8	GCA_001030305.1	50.8	GCA_000655795.1	65.6			GCA_900978385.1	57.3
																														GCA_000529915.1	33	GCA_003024315.1	50.4	GCA_001944775.1	65.6			GCA_900517315.1	57.3
																														GCA_000604885.1	32.8	GCA_000940255.1	50.3	GCA_001944455.1	65.6			GCA_900517765.1	56.9
																														GCA_000532575.1	33.1	GCA_001030365.1	50.7	GCA_000655575.1	65.5			GCA_900508405.1	57.2
																														GCA_003038715.1	32.7	GCA_004344805.1	50.4	GCA_000666025.1	65.6			GCA_000567125.1	57.4
																														GCA_000627015.1	32.8	GCA_004803985.1	50.5	GCA_001842665.1	65.6			GCA_900502595.1	57.4
																														GCA_000533175.1	32.9	GCA_000355175.1	50.7	GCA_000654535.1	65.5			GCA_900493085.1	57.2
																														GCA_900080825.1	32.7	GCA_002507455.1	50.7	GCA_000672715.1	65.5			GCA_001902935.4	57.2
																														GCA_000608625.1	32.9	GCA_900536925.1	50.5	GCA_000652235.1	65.5			GCA_900503715.1	57.1
																														GCA_000362725.1	32.9	GCA_002216905.1	50.4	GCA_000668575.1	65.5			GCA_900511855.1	57.3
																														GCA_000587295.1	32.7	GCA_900481165.1	50.7	GCA_000673455.1	65.5			GCA_900502175.1	57.1
																														GCA_000363825.1	32.8	GCA_001268725.1	50.6	GCA_001842985.1	65.6			GCA_900775665.1	57.3
																														GCA_000537415.1	32.8	GCA_900480735.1	50.7	GCA_001843325.1	65.6			GCA_900507885.1	56.9
																														GCA_000602405.1	32.7	GCA_000692895.1	50.6	GCA_001942815.1	65.6			GCA_900775625.1	57.5
																														GCA_000539795.1	32.7	GCA_900480935.1	50.7	GCA_001948465.1	65.6			GCA_900501285.1	57.2
																														GCA_000608305.1	32.9	GCA_900480755.1	50.7	GCA_000679715.1	65.6			GCA_900511945.1	57.3
																														GCA_003038315.1	32.7	GCA_000351205.1	50.6	GCA_000678815.1	65.6			GCA_900515465.1	57.3
																														GCA_000578515.1	32.7	GCA_900481105.1	50.7	GCA_001842515.1	65.6			GCA_900498725.1	57.3
																														GCA_000535295.1	32.8	GCA_000457405.1	50.5	GCA_001843145.1	65.6			GCA_900516485.1	57
																														GCA_000608325.1	32.7	GCA_900480775.1	50.7	GCA_001847585.1	65.6			GCA_900506465.1	57.5
																														GCA_000538935.1	32.8	GCA_900536905.1	50.5	GCA_001840235.1	65.6			GCA_900511065.1	56.9
																														GCA_000531895.1	32.8	GCA_001286565.1	50.6	GCA_001843275.1	65.6			GCA_900517415.1	57
																														GCA_000360405.1	32.9	GCA_900499625.1	50.7	GCA_001945315.1	65.6			GCA_900508245.1	57.2
																														GCA_000597485.1	32.7	GCA_008388475.1	50.5	GCA_001942725.1	65.6			GCA_900514115.1	57.1
																														GCA_001091885.1	32.7	GCA_000457185.1	50.8	GCA_001944625.1	65.6			GCA_900514355.1	57
																														GCA_003421065.1	32.7	GCA_000522385.1	50.7	GCA_001851955.1	65.6			GCA_900516245.1	56.6
																														GCA_000594565.1	32.7	GCA_003301555.1	50.7	GCA_001842915.1	65.6			GCA_900501835.1	57.1
																														GCA_003720945.1	32.8	GCA_000488075.1	50.4	GCA_000671815.1	65.5			GCA_900502775.1	57.1
																														GCA_003719995.1	32.8	GCA_001865925.1	50.6	GCA_004108765.1	65.6			GCA_900514385.1	57
																														GCA_003720015.1	32.8	GCA_000249755.2	50.6	GCA_001947205.1	65.6			GCA_900515055.1	57.2
																														GCA_002982345.1	32.8	GCA_000937415.1	50.5	GCA_001944375.1	65.6			GCA_900517445.1	57.3
																														GCA_003721095.1	32.7	GCA_002244155.1	50.5	GCA_004110225.1	65.6			GCA_900508155.1	57.4
																														GCA_003720235.1	32.8	GCA_004568555.1	50.6	GCA_001853035.1	65.6			GCA_902163515.1	57.3
																														GCA_000537655.1	32.7	GCA_000355195.2	50.6	GCA_004106805.1	65.6			GCA_900775595.1	57.7
																														GCA_003720325.1	32.8	GCA_900479475.1	50.8	GCA_001850285.1	65.6			GCA_900510825.1	57.3
																														GCA_000531065.1	32.8	GCA_000459915.1	50.6	GCA_001943045.1	65.6			GCA_900774105.1	56.8
																														GCA_000608025.1	32.8	GCA_004332225.1	50.5	GCA_001844005.1	65.6			GCA_003227655.1	57.1
																														GCA_000532735.1	32.8	GCA_000258785.1	50.6	GCA_001946505.1	65.6			GCA_900510815.1	57.4
																														GCA_000532995.1	32.8	GCA_000943355.2	50.6	GCA_001840315.1	65.6			GCA_900493345.1	57.3
																														GCA_000579955.1	32.7	GCA_001030625.1	50.7	GCA_004110135.1	65.6			GCA_900775015.1	57
																														GCA_000592925.1	32.8	GCA_000458255.1	50.7	GCA_001843855.1	65.6			GCA_900510125.1	57
																														GCA_003238735.1	32.7	GCA_000692515.1	50.6	GCA_000672235.1	65.5			GCA_003992355.1	57.3
																														GCA_000608705.1	32.8	GCA_001030445.1	50.4	GCA_001948055.1	65.6			GCA_900506705.1	56.9
																														GCA_000606265.1	32.7	GCA_003892635.1	50.6	GCA_001948065.1	65.6			GCA_900507765.1	57.3
																														GCA_000607585.1	32.9	GCA_000461595.1	50.4	GCA_000660125.1	65.6			GCA_900493815.1	57.6
																														GCA_000683835.1	32.8	GCA_000498235.1	50.7	GCA_001855975.1	65.6			GCA_900173845.1	58.1
																														GCA_000525505.1	32.9	GCA_002028945.1	50.6	GCA_001839965.1	65.6			GCA_004310905.1	57.4
																														GCA_000539415.1	32.8	GCA_004380705.1	50.6	GCA_001845305.1	65.6			GCA_900407215.1	57.5
																														GCA_000537155.1	32.8	GCA_000951895.1	50.4	GCA_001947755.1	65.6			GCA_006546555.1	57.2
																														GCA_003720635.1	32.8	GCA_000457065.1	50.5	GCA_001946515.1	65.6			GCA_900517515.1	57
																														GCA_003720685.1	32.7	GCA_000456025.1	50.5	GCA_001844295.1	65.6			GCA_902162185.1	57.3
																														GCA_000596945.1	32.8	GCA_005382245.1	50.5	GCA_001844685.1	65.6			GCA_900503995.1	57.4
																														GCA_000578035.1	32.8	GCA_000522365.1	50.7	GCA_001845565.1	65.6			GCA_900503955.1	57
																														GCA_003720305.1	32.8	GCA_900479795.1	50.7	GCA_001844175.1	65.6			GCA_900513145.1	57.5
																														GCA_000596965.1	32.7	GCA_000250195.2	50.6	GCA_004110745.1	65.6			GCA_000982205.1	57.2
																														GCA_900082575.1	32.7	GCA_000353005.1	50.5	GCA_001845165.1	65.6			GCA_900503425.1	56.9
																														GCA_000594545.1	32.7	GCA_003321585.1	50.4	GCA_001840075.1	65.6			GCA_002775445.1	57.2
																														GCA_000579055.1	32.7	GCA_000249555.2	50.4	GCA_004111355.1	65.6			GCA_900514845.1	57.3
																														GCA_000594765.1	32.7	GCA_004804015.1	50.8	GCA_001846275.1	65.6			GCA_900512425.1	57.2
																														GCA_000572705.1	32.9	GCA_000461315.1	50.8	GCA_001845835.1	65.6			GCA_001033055.1	56.9
																														GCA_000605285.1	32.7	GCA_003730595.1	50.5	GCA_001943985.1	65.6			GCA_900509025.1	57
																														GCA_001209085.1	32.7	GCA_000458115.1	50.5	GCA_002130585.1	65.6			GCA_000693395.1	57.1
																														GCA_001193975.1	32.8	GCA_002245055.1	50.5	GCA_002130485.1	65.6			GCA_002257775.1	57.2
																														GCA_000361285.1	32.9	GCA_003306975.1	50.6	GCA_001948365.1	65.6			GCA_002257875.1	57.2
																														GCA_000606385.1	32.7	GCA_004344825.1	50.5	GCA_001855815.1	65.6			GCA_900776335.1	57.2
																														GCA_001351375.1	32.7	GCA_004960415.1	50.6	GCA_001842895.1	65.6			GCA_001030945.1	57.2
																														GCA_000532415.1	33	GCA_000456865.1	50.4	GCA_001845945.1	65.6			GCA_900514955.1	57.3
																														GCA_001350995.1	32.7	GCA_000408285.1	50.5	GCA_001948965.1	65.6			GCA_900501355.1	57
																														GCA_000577915.1	32.7	GCA_000936635.1	50.5	GCA_001840405.1	65.6			GCA_004024285.1	57.3
																														GCA_000606325.1	32.7	GCA_008041395.1	50.8	GCA_004110865.1	65.6			GCA_900507655.1	57.5
																														GCA_000587595.1	32.7	GCA_000351585.1	50.5	GCA_001948445.1	65.6			GCA_001033085.1	56.9
																														GCA_000587575.1	32.7	GCA_000458435.1	50.4	GCA_001848285.1	65.6			GCA_900501465.1	57.4
																														GCA_003418695.1	32.7	GCA_000458605.1	50.4	GCA_002129995.1	65.6			GCA_900506485.1	57.4
																														GCA_000579715.1	32.7	GCA_000456605.1	50.4	GCA_002130195.1	65.6			GCA_902162195.1	56.6
																														GCA_000579535.1	32.6	GCA_003322495.1	50.7	GCA_001946645.1	65.6			GCA_900172735.1	56.9
																														GCA_000605305.1	32.7	GCA_000458215.1	50.4	GCA_001948205.1	65.6			GCA_003037795.1	57.3
																														GCA_000602685.1	32.7	GCA_000456965.1	50.6	GCA_004110325.1	65.5			GCA_003471715.1	57.4
																														GCA_000578775.1	32.7	GCA_000352065.1	50.6	GCA_004105615.1	65.6			GCA_006131335.1	57.1
																														GCA_003421805.1	32.7	GCA_001030585.1	50.6	GCA_001846725.1	65.6			GCA_900505215.1	56.8
																														GCA_003419425.1	32.7	GCA_900536915.1	50.5	GCA_001843215.1	65.6			GCA_900493235.1	57.2
																														GCA_003419445.1	32.7	GCA_000352765.1	50.6	GCA_004112085.1	65.6			GCA_900508785.1	57.3
																														GCA_900126485.1	32.7	GCA_000356745.2	50.6	GCA_004105395.1	65.6			GCA_900508545.1	57.4
																														GCA_003419765.1	32.7	GCA_900480335.1	50.6	GCA_004109625.1	65.6			GCA_900504755.1	56.4
																														GCA_900125525.1	32.7	GCA_000457915.1	50.3	GCA_001843375.1	65.6			GCA_001032125.1	57
																														GCA_000603105.1	32.7	GCA_000267025.1	50.4	GCA_001844425.1	65.6			GCA_900775495.1	57.3
																														GCA_000571395.1	32.8	GCA_000458015.1	50.5	GCA_001849755.1	65.6			GCA_900172895.1	57.4
																														GCA_000570855.1	32.7	GCA_000457045.1	50.4	GCA_004108785.1	65.6			GCA_900500755.1	57.3
																														GCA_000602505.1	32.7	GCA_003302335.1	50.6	GCA_002130315.1	65.6			GCA_900517575.1	57.3
																														GCA_000579435.1	32.7	GCA_000356705.1	50.6	GCA_001849565.1	65.6			GCA_900517585.1	57.1
																														GCA_000538735.1	32.7	GCA_900479995.1	50.5	GCA_001847775.1	65.6			GCA_900510005.1	57.4
																														GCA_000607385.1	32.8	GCA_900195955.1	50.6	GCA_001849495.1	65.6			GCA_000300835.1	57.3
																														GCA_000558745.1	32.7	GCA_003185685.1	50.5	GCA_004105165.1	65.6			GCA_008830605.1	57.4
																														GCA_000569495.1	32.7	GCA_002999675.1	50.6	GCA_002128905.1	65.6			GCA_000693995.1	56.9
																														GCA_000579155.1	32.7	GCA_001881395.1	50.6	GCA_001844615.1	65.6			GCA_900174215.1	57.4
																														GCA_000606225.1	32.7	GCA_000353025.1	50.5	GCA_001845595.1	65.6			GCA_900501475.1	57.4
																														GCA_000604945.1	32.7	GCA_900500405.1	50.7	GCA_001847155.1	65.6			GCA_900502225.1	57.3
																														GCA_000596885.1	32.7	GCA_002243835.1	50.8	GCA_002130445.1	65.6			GCA_900501025.1	57.3
																														GCA_900126395.1	32.7	GCA_000193975.2	50.6	GCA_001943135.1	65.6			GCA_900510725.1	57.5
																														GCA_900051385.1	32.8	GCA_002468415.1	50.9	GCA_000655995.1	65.6			GCA_900513525.1	57.1
																														GCA_003424765.1	32.8	GCA_003892545.1	50.4	GCA_000655155.1	65.6			GCA_001033445.1	57.3
																														GCA_000569535.1	32.8	GCA_000351605.1	50.5	GCA_001942655.1	65.6			GCA_900503675.1	57.1
																														GCA_000602365.1	32.7	GCA_002475555.1	50.7	GCA_004106725.1	65.6			GCA_900512325.1	57.4
																														GCA_000248715.2	32.7	GCA_000459935.1	50.7	GCA_001844525.1	65.6			GCA_900774265.1	57.2
																														GCA_003720375.1	32.7	GCA_902164025.1	50.1	GCA_000660725.1	65.5			GCA_900086495.1	57.8
																														GCA_000578275.1	32.8	GCA_000267145.1	50.3	GCA_004111605.1	65.6			GCA_900515275.1	56.7
																														GCA_900124815.1	32.8	GCA_000459615.1	50.4	GCA_001849785.1	65.6			GCA_900511805.1	57.3
																														GCA_000543065.1	32.8	GCA_000351625.1	50.5	GCA_004105875.1	65.6			GCA_002850805.1	57.2
																														GCA_000576815.1	32.9	GCA_005391725.1	50.5	GCA_004107775.1	65.6			GCA_900512675.1	57.5
																														GCA_003423725.1	32.7	GCA_900016005.1	50.7	GCA_000706505.1	65.6			GCA_002855255.1	57.2
[truncated: 16,072 more rows]
[truncated: 14 more columns]
